# Supplementary material for: Can digital M&As promote green innovation? Evidence from manufacturing companies in China
Source: PLoS One. 2025 Dec 30;20(12):e0339665. doi: 10.1371/journal.pone.0339665 (PMC12753063; doi:10.1371/journal.pone.0339665)
Supplement: S1 Data — (XLSX) [file pone.0339665.s001.xlsx]

## Sheet: Sheet1
Stkcd	Year	IND	Green_inn	Green_inv	Green_uma	Green_uni	Dig_tra	Dyn_cap	MA_Dig	Size	Lev	Board	Share	Inst	Age	SOE	Env_reg
600288	2005	C3	0	0	0	0	0.0797099	0.169362	0	21.5307	0.479858	2.19722	0.428571	0.012432	1.79176	0	25
600299	2005	C2	0	0	0	0	0.0142457	0.0280732	0	22.1004	0.706975	2.19722	0.629087	0.464469	1.79176	1	25
969	2005	C4	0.693147	0	0.693147	0	0	0.141283	0	21.6602	0.44029	2.19722	0.470088	0.0900406	1.79176	1	25
786	2005	C3	2.19722	1.38629	1.79176	3	0.0466064	0.13982	0	22.2295	0.590492	2.19722	0.603321	0.230023	2.19722	1	25
600161	2005	C2	0	0	0	0	0	0.015971	0	20.5593	0.211686	2.19722	0.663594	0.10665	2.07944	1	25
729	2005	C1	0	0	0	0	0.0009387	0.0274333	0	22.7982	0.316009	2.63906	0.680734	0.468863	2.19722	1	25
600435	2005	C3	0	0	0	0	0.002681	0.0148665	0	20.3285	0.188053	2.3979	0.461534	0.0101215	1.09861	1	25
605	2005	C2	0	0	0	0	0.0015469	0.0046558	0	19.7258	0.669752	2.07944	0.68	3.5e-05	2.30259	0	25
600085	2005	C2	0	0	0	0	0.248099	0.138781	0	22.0529	0.242255	2.3979	0.552436	0.670974	2.19722	1	25
600166	2005	C3	0	0	0	0	0.510119	0.231529	0	22.4151	0.731982	2.56495	0.384808	0.14175	2.07944	1	25
600271	2005	C3	0	0	0	0	0.68859	0.119232	0	21.7937	0.259373	2.19722	0.392593	0.498551	1.09861	1	25
600195	2005	C1	0	0	0	0	0.0093431	0.0419999	0	21.1962	0.38612	2.19722	0.692308	0.0292924	1.94591	1	25
725	2005	C3	0	0	0	1	0.546346	0.132664	0	23.7641	0.827386	2.3979	0.328004	0.0305063	1.60944	1	25
959	2005	C3	0	0	0	0	0	0.0602893	0	23.4404	0.59021	2.3979	0.738956	0.041309	1.94591	1	25
600198	2005	C3	0	0	0	0	0.306627	0.130397	0	22.3218	0.759829	2.70805	0.386645	0.0125347	2.07944	1	25
970	2005	C3	0	0	0	0	0.311929	0.151792	0	21.4117	0.467366	2.19722	0.314219	0.604858	1.79176	1	25
600405	2005	C3	1.38629	0	1.38629	0	0.101019	0.0884964	0	20.0786	0.324496	2.3979	0.159162	0.0065678	0.693147	0	25
600055	2005	C3	0	0	0	0	0.195601	0.0229568	0	20.5671	0.499505	2.19722	0.648649	0.0009042	2.19722	1	25
600560	2005	C3	0.693147	0.693147	0	0	0.433536	0.131242	0	20.5821	0.541087	1.79176	0.569383	0.0092401	1.38629	1	25
600582	2005	C3	0	0	0	0	1	0.129308	0	20.7802	0.389024	2.07944	0.608968	0.156616	1.38629	1	25
600860	2005	C3	0	0	0	0	0.0207944	0.0182863	0	21.4782	0.376355	2.3979	0.592417	0.0082989	2.48491	1	25
600176	2005	C2	0	0	0	0	0.0006126	0.0168597	0	22.0578	0.674655	2.19722	0.401667	0.130545	1.94591	1	25
2038	2005	C2	0	0	0	0	0	0.120793	0	19.8216	0.0736528	1.79176	0.286435	0.355948	0.693147	1	25
600764	2005	C3	0	0	0	0	1	0.0365162	0	21.0457	0.539436	1.79176	0.635124	0.0039338	2.30259	1	25
600980	2005	C3	0	0	0	0	0	0.0173338	0	19.9998	0.219751	2.3979	0.602952	0.0004286	0.693147	1	25
600658	2005	C3	0	0	0	0	0.0406242	0.117898	0	20.0616	0.495595	2.3979	0.290902	0.0005561	2.56495	1	25
600429	2005	C1	0	0	0	0	0.0013921	0.0298626	0	20.9351	0.363332	2.19722	0.549921	0.0013341	1.09861	1	25
902	2005	C1	0	0	0	0	0.0049027	0.0659064	0	20.8549	0.602498	2.07944	0.510128	4.05e-05	1.94591	1	25
600657	2005	C2	0	0	0	0	1	0.0175384	0	21.6312	0.768704	2.3979	0.208844	0.0005748	2.56495	1	25
600855	2005	C3	0	0	0	0	0.537868	0.014426	0	20.4641	0.214469	2.07944	0.255016	0.142967	2.48491	0	25
600062	2005	C2	0	0	0	0	0.0559974	0.157802	0	22.0618	0.491446	2.70805	0.51826	0.0328652	2.19722	1	25
600085	2006	C2	0	0	0	0	0.326542	0.134629	0	22.0624	0.226016	2.3979	0.552436	0.33727	2.30259	1	33
600288	2006	C3	0	0	0	0	0.0698002	0.135106	0	21.6578	0.535998	2.19722	0.345238	0.0077468	1.94591	0	33
902	2006	C1	0	0	0	0	0.0161021	0.0610797	0	20.9162	0.573479	2.19722	0.510128	0.0606529	2.07944	1	33
729	2006	C1	0	0	0	0	0.00139	0.122719	0	22.8951	0.286642	2.70805	0.540997	0.332109	2.30259	1	33
600118	2006	C3	0.693147	0.693147	0	0	0	0.109832	0	20.9443	0.665133	2.3979	0.409959	0.470303	2.30259	1	33
2038	2006	C2	0	0	0	0	0	0.0119285	0	19.9502	0.0811041	1.79176	0.286435	0.387511	1.09861	1	33
959	2006	C3	0	0	0	0	0	0.0570065	0	23.5522	0.65089	2.3979	0.717474	0.0304633	2.07944	1	33
600271	2006	C3	0.693147	0.693147	0	0	0.740496	0.147106	0	21.9681	0.287253	2.19722	0.355493	0.649893	1.38629	1	33
725	2006	C3	0	0	0	1	0.144984	0.112	0	23.509	0.734923	2.3979	0.295092	0.235771	1.79176	1	33
600405	2006	C3	1.38629	0	1.38629	0	0.120334	0.138564	0	20.2864	0.451024	2.30259	0.127303	0.0632338	1.09861	0	33
600764	2006	C3	0	0	0	0	1	0.0834633	0	21.0685	0.591273	1.79176	0.54463	0.0337616	2.3979	1	33
969	2006	C4	0	0	0	0	0	0.145633	0	21.9047	0.405857	2.19722	0.422114	0.146074	1.94591	1	33
600980	2006	C3	0	0	0	0	0	0.110575	0	20.1211	0.305903	2.3979	0.495812	0.0002433	1.09861	1	33
600176	2006	C2	0	0	0	0	0.0004674	0.016331	0	22.4262	0.725149	2.19722	0.3615	0.130363	2.07944	1	33
600062	2006	C2	0	0	0	0	0.0682046	0.0468615	0	21.9048	0.387846	2.3979	0.488927	0.201343	2.30259	1	33
600299	2006	C2	0	0	0	0	0.0098446	0.110663	0	22.4567	0.7781	2.19722	0.54271	0.601997	1.94591	1	33
970	2006	C3	0	0	0	0	0.122953	0.131568	0	21.5537	0.476168	2.19722	0.243157	0.28332	1.94591	1	33
600166	2006	C3	0	0	0	0	0.660556	0.242324	0	22.5814	0.765958	2.56495	0.320018	0.132316	2.19722	1	33
600159	2006	C1	0	0	0	0	0	0.0145246	0	20.8633	0.729411	2.19722	0.486976	0.0353815	2.19722	1	33
600055	2006	C3	1.60944	1.38629	0.693147	0	0.0778298	0.110128	0	20.492	0.432488	2.19722	0.515135	0.0210585	2.30259	1	33
600855	2006	C3	0	0	0	0	0.52564	0.0150383	0	20.5262	0.235798	2.19722	0.196166	0.0278986	2.56495	1	33
600195	2006	C1	0	0	0	0	0.0061007	0.0344539	0	21.3461	0.418776	2.19722	0.584615	0.41943	2.07944	1	33
600560	2006	C3	0	0	0	0	0.421089	0.126984	0	20.7532	0.601374	2.19722	0.440702	0.0593093	1.60944	1	33
605	2006	C2	0	0	0	0	0	0.0009427	0	19.633	0.837687	2.19722	0.60177	0.0096044	2.3979	0	33
600658	2006	C3	0	0	0	0	0.0275667	0.116976	0	20.1192	0.645224	2.3979	0.248653	0.0116525	2.63906	1	33
786	2006	C3	0	0	0	0	0.0402106	0.136524	0	22.31	0.606397	2.19722	0.523985	0.0035088	2.30259	1	33
600435	2006	C3	0	0	0	0	0.0007492	0.0194543	0	20.5187	0.259304	2.48491	0.339689	0.0111209	1.38629	1	33
600860	2006	C3	0	0	0	0	0.0109996	0.121017	0	21.4808	0.432139	2.3979	0.527583	0.0008098	2.56495	1	33
600582	2006	C3	1.09861	0.693147	0.693147	0	0.120727	0.168717	0	21.5323	0.550986	2.07944	0.608968	0.557084	1.60944	1	33
600161	2006	C2	0	0	0	0	0	0.0162557	0	20.7858	0.3346	2.19722	0.562673	0.499176	2.19722	1	33
600198	2006	C3	0	0	0	0	0.334009	0.135228	0	22.0478	0.896547	2.70805	0.303392	0.0149648	2.19722	1	33
600582	2007	C3	0	0	0	0	0.0564971	0.159141	0	22.1086	0.520902	2.19722	0.618959	0.706642	1.79176	1	35
600658	2007	C3	0	0	0	0	0.0111589	0.149269	0	20.0252	0.595116	2.3979	0.203578	0.0829873	2.70805	1	35
2066	2007	C3	0	0	0	0	0.0005445	0.110233	0	20.0096	0.50526	2.19722	0.597645	0.246649	0.693147	1	35
600161	2007	C2	0	0	0	0	0	0.0193481	0	20.8139	0.337321	2.19722	0.562673	0.53153	2.30259	1	35
600405	2007	C3	0	0	0	0	0.214555	0.0271742	0	20.4749	0.548049	2.19722	0.127303	0.0632338	1.38629	0	35
959	2007	C3	0	0	0	0	0	0.0642434	0	23.6258	0.559083	2.3979	0.632355	0.191566	2.19722	1	35
600085	2007	C2	0	0	0	0	0.0134601	0.0915867	0	22.1571	0.194134	2.3979	0.552436	0.411998	2.3979	1	35
600980	2007	C3	0	0	0	0	0	0.0211488	0	20.0834	0.364087	1.94591	0.495812	0.05829	1.38629	1	35
600118	2007	C3	1.09861	0.693147	0.693147	0	0	0.138923	0	21.7271	0.408352	2.3979	0.513202	0.501058	2.3979	1	35
600062	2007	C2	0	0	0	0	0.0337432	0.126787	0	22.0244	0.356278	2.3979	0.488927	0.387152	2.3979	1	35
786	2007	C3	0	0	0	0	0.0023638	0.145137	0	22.3979	0.611246	2.19722	0.523985	0.111662	2.3979	1	35
2038	2007	C2	0	0	0	0	0	0.134603	0	20.1899	0.0822754	1.79176	0.265418	0.428804	1.38629	1	35
902	2007	C1	0	0	0	0	0.0143974	0.0774013	0	20.8988	0.571279	2.19722	0.265313	0.0606529	2.19722	0	35
729	2007	C1	0	0	0	0	0.0067753	0.0301623	0	23.1107	0.396747	2.70805	0.540974	0.438092	2.3979	1	35
600271	2007	C3	0	0	0	0	0.089109	0.12153	0	22.173	0.288952	2.19722	0.355493	0.769738	1.60944	1	35
600195	2007	C1	0	0	0	0	0.0056275	0.136932	0	21.3138	0.335619	2.07944	0.584615	0.70336	2.19722	1	35
600299	2007	C2	0	0	0	0	0	0.0399618	0	22.955	0.656056	2.19722	0.525286	0.685424	2.07944	1	35
600860	2007	C3	0	0	0	0	0.0025697	0.137199	0	21.5193	0.455667	2.3979	0.527583	0.180902	2.63906	1	35
600288	2007	C3	0	0	0	0	0.0419034	0.111833	0	21.6636	0.497947	2.19722	0.345238	0.0160842	2.07944	0	35
600159	2007	C1	0	0	0	0	0	0.0042708	0	21.8467	0.60065	2.07944	0.357898	0.421776	2.30259	1	35
969	2007	C4	0	0	0	0	0	0.150922	0	21.9915	0.397916	2.19722	0.425672	0.26768	2.07944	1	35
970	2007	C3	0.693147	0	0.693147	0	0.0462728	0.14997	0	21.6261	0.4416	2.19722	0.243157	0.274775	2.07944	1	35
600855	2007	C3	0	0	0	0	0.465798	0.0168737	0	20.5779	0.222566	2.19722	0.196166	0.124486	2.63906	1	35
600435	2007	C3	0	0	0	0	0.009041	0.0807972	0	20.4394	0.241489	2.3979	0.339689	0.054378	1.60944	1	35
600560	2007	C3	1.09861	0.693147	0.693147	0	0	0.124019	0	21.0405	0.684477	2.19722	0.440702	0.17873	1.79176	1	35
600055	2007	C3	0	0	0	0	0.0094659	0.024803	0	20.605	0.464763	2.19722	0.515135	0.25712	2.3979	1	35
600764	2007	C3	0	0	0	0	1	0.154632	0	21.5812	0.722704	1.79176	0.54463	0.0148447	2.48491	1	35
600176	2007	C2	0	0	0	0	0.0002566	0.132885	0	22.8639	0.673515	2.19722	0.3615	0.270574	2.19722	1	35
600166	2007	C3	0	0	0	0	0.251257	0.248828	0	22.7685	0.751922	2.70805	0.320018	0.279471	2.30259	1	35
786	2008	C3	1.38629	0.693147	1.09861	1	0.0018512	0.139188	0	22.334	0.545229	2.19722	0.523985	0.178057	2.48491	1	53
600159	2008	C1	0	0	0	0	0	0.0005274	0	21.8788	0.613018	1.94591	0.359785	0.5973	2.3979	1	53
600062	2008	C2	0	0	0	0	0.0353376	0.107876	0	22.1746	0.262018	2.3979	0.490462	0.393466	2.48491	1	53
600980	2008	C3	0	0	0	0	0	0.120493	0	19.9425	0.257757	1.94591	0.495812	0.204931	1.60944	1	53
970	2008	C3	1.60944	0.693147	1.38629	0	0.0393993	0.152471	0	21.6269	0.412054	2.19722	0.243157	0.182423	2.19722	1	53
600288	2008	C3	0	0	0	0	0.0340253	0.122033	0	21.6726	0.46318	2.19722	0.345238	0.210297	2.19722	0	53
600582	2008	C3	0	0	0	0	0.0125418	0.156789	0	22.5194	0.557894	2.19722	0.618959	0.763702	1.94591	1	53
601600	2008	C3	3.13549	2.48491	2.48491	7	0	0.147776	0	25.3174	0.555833	2.30259	0.385553	0.628725	0.693147	1	53
600195	2008	C1	0	0	0	0	0.0061505	0.131814	0	21.3787	0.364692	2.19722	0.584615	0.659885	2.30259	1	53
600855	2008	C3	2.30259	2.30259	0	0	0.462509	0.133223	0	20.4818	0.220757	2.19722	0.196166	0.121062	2.70805	1	53
600299	2008	C2	0	0	0	0	0	0.0305688	0	23.1706	0.728568	2.19722	0.539585	0.562537	2.19722	1	53
600429	2008	C1	0	0	0	0	0.0446506	0.123437	0	21.0625	0.378842	2.07944	0.418567	0.202039	1.79176	1	53
2066	2008	C3	0	0	0	0	0.0009581	0.212564	0	20.4445	0.537942	2.19722	0.597645	0.234633	1.09861	1	53
600161	2008	C2	0	0	0	0	0.0088117	0.0232648	0	20.9025	0.367252	2.19722	0.562673	0.417629	2.3979	1	53
600435	2008	C3	0	0	0	0	0.0025102	0.128766	0	21.4604	0.470026	2.3979	0.57307	0.0755434	1.79176	1	53
600055	2008	C3	0	0	0	0	0.22224	0.0248178	0	20.7446	0.508444	2.19722	0.515135	0.18681	2.48491	1	53
600560	2008	C3	0	0	0	1	0	0.107926	0	21.2178	0.715798	2.19722	0.440702	0.217812	1.94591	1	53
959	2008	C3	0	0	0	0	0	0.0567936	0	23.58	0.551507	2.3979	0.632355	0.24294	2.30259	1	53
600405	2008	C3	0	0	0	0	0.328425	0.0293734	0	20.4928	0.549564	2.19722	0.127303	0.0632338	1.60944	0	53
600085	2008	C2	0	0	0	0	0.0033557	0.128272	0	22.2384	0.191664	2.30259	0.552436	0.716106	2.48491	1	53
600860	2008	C3	0	0	0	0	0.0018768	0.132224	0	21.396	0.529054	2.19722	0.527583	0.303208	2.70805	1	53
2038	2008	C2	0	0	0	0	0.0299939	0.30513	0	20.4857	0.076657	1.79176	0.251901	0.578997	1.60944	1	53
600658	2008	C3	0	0	0	0	0	0.107566	0	19.917	0.700136	2.3979	0.203578	0.101287	2.77259	1	53
725	2008	C3	1.94591	1.79176	0.693147	1	0.14326	0.136386	0	23.3581	0.518059	2.3979	0.23679	0.624439	2.07944	1	53
600764	2008	C3	0	0	0	0	0.919073	0.142541	0	21.2454	0.584008	1.79176	0.54463	0.0151704	2.56495	1	53
2151	2008	C3	1.09861	1.09861	0	0	1	0.356897	0	19.7226	0.221569	1.60944	0.572561	0.0375112	0.693147	0	53
902	2008	C1	0	0	0	0	0.00924	0.0701032	0	20.9109	0.625305	2.07944	0.251137	0.188304	2.30259	0	53
969	2008	C4	0.693147	0.693147	0	0	0.0051038	0.152015	0	22.1349	0.424763	2.19722	0.425672	0.240511	2.19722	1	53
729	2008	C1	0	0	0	0	0.0051903	0.12119	0	23.1758	0.303705	2.63906	0.564764	0.668013	2.48491	1	53
600271	2008	C3	0	0	0	0	0.0980104	0.171702	0	22.2699	0.253232	2.19722	0.361929	0.843526	1.79176	1	53
600176	2008	C2	1.09861	0.693147	0.693147	0	0.0156288	0.135351	0	23.2725	0.737122	2.19722	0.3615	0.563424	2.30259	1	53
600118	2008	C3	1.38629	0	1.38629	0	0.0161822	0.145098	0	21.7754	0.47026	2.3979	0.513202	0.566058	2.48491	1	53
600166	2008	C3	0	0	0	0	0.125651	0.434384	0	23.0091	0.693858	2.70805	0.37736	0.260705	2.3979	1	53
729	2009	C1	0	0	0	0	0.0053189	0.149283	0	23.1961	0.271055	2.70805	0.564764	0.630751	2.56495	1	49
786	2009	C3	1.94591	0	1.94591	0	0.0021602	0.146678	0	22.514	0.543898	2.19722	0.523985	0.728924	2.56495	1	49
600166	2009	C3	2.30259	1.79176	1.60944	0	0.0568315	0.242051	0	23.5944	0.769252	2.70805	0.377117	0.515178	2.48491	1	49
902	2009	C1	0	0	0	0	0.0085356	0.0537472	0	20.969	0.685205	2.07944	0.251137	0.166665	2.3979	0	49
600429	2009	C1	0	0	0	0	0.0157711	0.148884	0	21.6563	0.319942	2.07944	0.413322	0.573349	1.94591	1	49
2151	2009	C3	0	0	0	0	0.502495	0.311214	0	19.9954	0.303697	1.60944	0.572561	0.0094728	1.09861	0	49
600085	2009	C2	0	0	0	0	0.0061795	0.0908647	0	22.317	0.20505	2.3979	0.552436	0.638165	2.56495	1	49
601600	2009	C3	2.77259	2.19722	2.07944	8	0.040997	0.141505	0	25.6209	0.585138	2.19722	0.385553	0.621995	1.09861	1	49
600062	2009	C2	0	0	0	0	0.122216	0.143826	0	22.2744	0.250624	2.3979	0.491206	0.284423	2.56495	1	49
2066	2009	C3	0	0	0	0	0.0012639	0.210341	0	20.8701	0.427802	2.19722	0.465697	0.694828	1.38629	1	49
600198	2009	C3	1.38629	1.38629	0	0	0.326719	0.1571	0	21.9325	0.794671	1.94591	0.306417	0.425408	2.48491	1	49
600118	2009	C3	1.94591	1.79176	0.693147	0	0.0664539	0.151754	0	21.9899	0.529154	2.3979	0.513202	0.317348	2.56495	1	49
600161	2009	C2	0	0	0	0	0.114844	0.085544	0	21.4938	0.560794	2.19722	0.562673	0.602723	2.48491	1	49
600560	2009	C3	0	0	0	1	0	0.134203	0	21.2302	0.698613	2.19722	0.440702	0.480784	2.07944	1	49
725	2009	C3	1.60944	1.38629	0.693147	0	0.115594	0.119539	0	24.1447	0.28346	2.3979	0.092287	0.607622	2.19722	1	49
2038	2009	C2	0	0	0	0	0.0002847	0.315173	0	20.7429	0.0534782	1.79176	0.233613	0.68988	1.79176	1	49
600435	2009	C3	0	0	0	0	0.0164901	0.12554	0	21.8458	0.311124	2.19722	0.514192	0.0213799	1.94591	1	49
600288	2009	C3	0	0	0	0	0.0241543	0.157771	0	21.7317	0.462705	2.19722	0.345238	0.138579	2.30259	0	49
600195	2009	C2	0.693147	0.693147	0	0	0	0.134509	0	21.6554	0.44151	2.19722	0.584615	0.406628	2.3979	1	49
600855	2009	C3	0	0	0	0	0.577965	0.0176612	0	20.4168	0.150142	2.19722	0.196166	0.123365	2.77259	1	49
959	2009	C3	0	0	0	0	1	0.0521937	0	23.6414	0.567252	2.3979	0.632355	0.377388	2.3979	1	49
600159	2009	C1	0	0	0	0	0	0.0219575	0	21.8242	0.478408	2.07944	0.359785	0.672426	2.48491	1	49
600176	2009	C3	0	0	0	0	0.0177129	0.129756	0	23.3412	0.810843	2.19722	0.3615	0.728536	2.3979	1	49
600980	2009	C3	0	0	0	0	0	0.0755371	0	19.8389	0.279297	1.94591	0.495812	0.508672	1.79176	1	49
969	2009	C4	1.09861	1.09861	0	0	0.0029532	0.14598	0	22.3035	0.444434	2.19722	0.425672	0.36304	2.30259	1	49
600055	2009	C3	0	0	0	0	0.274506	0.0271453	0	20.6932	0.424198	2.19722	0.515135	0.582054	2.56495	1	49
600658	2009	C3	0	0	0	0	0	0.131914	0	21.7093	0.497858	1.94591	0.69985	0.334386	2.83321	1	49
600582	2009	C3	2.56495	1.60944	2.19722	0	0.0076902	0.16	0	22.8641	0.498726	2.19722	0.618959	0.779995	2.07944	1	49
600271	2009	C3	1.09861	0.693147	0.693147	0	0.102807	0.17795	0	22.4368	0.263039	2.19722	0.400773	0.735457	1.94591	1	49
600860	2009	C3	0	0	0	0	0.0013727	0.127644	0	21.2759	0.572266	2.30259	0.527583	0.693671	2.77259	1	49
600764	2009	C3	0	0	0	0	0.891885	0.117581	0	21.2129	0.570606	1.60944	0.54463	0.549831	2.63906	1	49
970	2009	C3	1.94591	1.79176	0.693147	0	0.0262364	0.147622	0	21.6062	0.375377	2.19722	0.243157	0.0855291	2.30259	1	49
600299	2009	C2	0	0	0	0	0	0.13834	0	23.2402	0.76147	2.19722	0.539585	0.311677	2.30259	1	49
601766	2009	C3	5.46806	3.66356	5.29331	0	0.0374659	0.163593	0	24.7304	0.629818	2.19722	0.542476	0.292792	0.693147	1	49
600405	2009	C3	1.79176	1.79176	0	0	0.129582	0.147264	0	20.5944	0.547651	2.07944	0.127303	0.0632338	1.79176	0	49
2271	2009	C3	0	0	0	1	0.0177049	0.163204	0	20.7346	0.512941	2.19722	0.416957	0.103942	0.693147	0	49
600166	2010	C3	3.04452	2.63906	2.07944	0	0.0517292	0.23284	0	23.9277	0.672853	2.70805	0.327627	0.624591	2.56495	1	46
600085	2010	C2	0	0	0	0	0.0113593	0.144913	0	22.4261	0.231001	2.3979	0.552436	0.758309	2.63906	1	46
970	2010	C3	0.693147	0.693147	0	0	0.0108118	0.158072	0	21.7509	0.383134	2.19722	0.243157	0.297521	2.3979	1	46
300016	2010	C2	0	0	0	0	0.138135	0.0145452	0	19.9791	0.0274426	2.19722	0.211325	0.412339	0.693147	0	46
725	2010	C3	2.3979	1.60944	1.94591	0	0.163891	0.113457	0	24.7165	0.368249	2.3979	0.095704	0.328264	2.30259	1	46
729	2010	C1	0	0	0	0	0.0116912	0.150413	0	23.4091	0.351839	2.63906	0.564764	0.439077	2.63906	1	46
600195	2010	C2	0	0	0	0	0	0.160397	0	21.7896	0.403297	2.19722	0.584615	0.735816	2.48491	1	46
959	2010	C3	1.38629	0	1.38629	0	1	0.0641751	0	23.5883	0.52114	2.30259	0.632355	0.163964	2.48491	1	46
600161	2010	C2	0	0	0	0	0.06509	0.120289	0	21.6186	0.533451	2.19722	0.532963	0.663472	2.56495	1	46
600118	2010	C3	1.60944	1.60944	0	0	0.0894105	0.154843	0	22.1152	0.506845	2.3979	0.513202	0.344099	2.63906	1	46
786	2010	C3	1.60944	1.09861	1.09861	0	0.0008692	0.147726	0	22.7189	0.562323	2.19722	0.523985	0.67067	2.63906	1	46
300005	2010	C2	0	0	0	0	1	0.19862	0	20.2551	0.203514	1.79176	0.317688	0.495248	0.693147	0	46
600405	2010	C3	1.09861	0	1.09861	0	0.0893556	0.145989	0	20.7469	0.515555	2.19722	0.121725	0.0284323	1.94591	0	46
600176	2010	C3	1.09861	0	1.09861	0	0.0154655	0.131757	0	23.473	0.805555	2.19722	0.3615	0.753182	2.48491	1	46
2038	2010	C2	0	0	0	0	0.0003583	0.324626	0	20.9453	0.0298116	1.79176	0.222893	0.685705	1.94591	1	46
600271	2010	C3	2.3979	2.30259	0.693147	0	0.127872	0.185841	0	22.5949	0.251878	2.19722	0.400773	0.742026	2.07944	1	46
969	2010	C4	0	0	0	0	0.0020619	0.148237	0	22.4093	0.348614	2.19722	0.411624	0.513864	2.3979	1	46
2271	2010	C3	0	0	0	0	0.0066331	0.172895	0	21.5106	0.530134	2.19722	0.416957	0.093267	1.09861	0	46
601766	2010	C3	5.95584	4.43082	5.71373	0	0.0455272	0.167432	0	25.0214	0.675926	2.19722	0.542712	0.344597	1.09861	0	46
600288	2010	C3	0	0	0	0	0.0684892	0.173572	0	21.8329	0.458261	2.19722	0.345238	0.462867	2.3979	0	46
600055	2010	C3	0	0	0	0	0.235633	0.11056	0	20.7319	0.417479	2.19722	0.515135	0.6626	2.63906	1	46
600062	2010	C2	0	0	0	0	0.158209	0.153397	0	22.373	0.245813	2.3979	0.491206	0.560802	2.63906	1	46
300034	2010	C3	0	0	0	0	0	0.220526	0	20.6106	0.053305	2.19722	0.480166	0.587926	0.693147	1	46
601600	2010	C3	2.3979	2.07944	1.38629	9	0.0493477	0.156272	0	25.6743	0.595344	2.07944	0.385553	0.556876	1.38629	1	46
2151	2010	C3	0	0	0	0	0.576371	0.321634	0	20.6388	0.251269	1.60944	0.517895	0.162807	1.38629	0	46
600435	2010	C3	0.693147	0.693147	0	0	0.0041932	0.0976997	0	22.0353	0.3332	2.19722	0.517281	0.0301105	2.07944	1	46
300011	2010	C3	1.38629	1.38629	0	0	0.983987	0.275036	0	20.519	0.162805	2.19722	0.280287	0.289312	0.693147	0	46
600764	2010	C3	0.693147	0.693147	0	0	0.844591	0.146376	0	21.1723	0.575402	1.60944	0.54463	0.54463	2.70805	1	46
600560	2010	C3	0	0	0	0	0	0.130583	0	21.4795	0.744226	2.19722	0.440702	0.518003	2.19722	1	46
600582	2010	C3	1.79176	1.09861	1.38629	0	0.0073121	0.15869	0	23.0803	0.469559	2.19722	0.618959	0.85526	2.19722	1	46
600855	2010	C3	0	0	0	0	0.563253	0.121957	0	20.4585	0.208165	2.19722	0.196166	0.16417	2.83321	1	46
600980	2010	C3	0	0	0	0	0.0107052	0.141056	0	19.8732	0.283108	1.94591	0.445812	0.44971	1.94591	1	46
300003	2010	C3	0	0	0	0	0.384695	0.343565	0	21.5238	0.0720579	2.07944	0.289172	0.616291	0.693147	1	46
600198	2010	C3	1.09861	1.09861	0	0	0.249359	0.16625	0	22.1164	0.825673	1.94591	0.306417	0.443872	2.56495	1	46
2066	2010	C3	0	0	0	0	0.0014337	0.213916	0	21.2188	0.54288	2.19722	0.465697	0.598124	1.60944	1	46
600429	2010	C1	0	0	0	0	0.0092937	0.132939	0	21.7403	0.364563	2.07944	0.413322	0.618492	2.07944	1	46
601989	2010	C3	1.94591	0.693147	1.79176	0	0.0120408	0.143806	0	24.5078	0.475406	2.56495	0.651341	0.514312	0.693147	1	46
600198	2011	C3	1.94591	1.79176	0.693147	0	0.304022	0.162249	0	22.3465	0.860755	1.94591	0.306417	0.378455	2.63906	1	53
2385	2011	C1	1.38629	1.38629	0	0	4.58e-05	0.189968	0	22.2786	0.242061	2.19722	0.444903	0.325827	0.693147	0	53
300003	2011	C3	0	0	0	0	0.477899	0.35278	0	21.6164	0.0414674	2.07944	0.289172	0.534037	1.09861	1	53
600560	2011	C3	0.693147	0	0.693147	0	0	0.138082	0	21.4682	0.711534	2.19722	0.440702	0.559895	2.30259	1	53
300016	2011	C2	0	0	0	0	0.131956	0.0145655	0	20.0783	0.0632528	2.19722	0.211325	0.427669	1.09861	0	53
601766	2011	C3	6.19032	5.01063	5.826	0	0	0.384732	0	25.2536	0.697284	2.19722	0.542712	0.782408	1.38629	1	53
600062	2011	C2	0.693147	0	0.693147	0	0.124731	0.158719	0	22.5278	0.285285	2.3979	0.491206	0.758985	2.70805	1	53
970	2011	C3	0	0	0	0	0.0005901	0.173985	0	22.3265	0.468671	2.19722	0.243157	0.4891	2.48491	1	53
2151	2011	C3	0	0	0	0	0.586485	0.307235	0	20.9425	0.391192	1.79176	0.503205	0.10453	1.60944	0	53
300011	2011	C3	2.56495	0	2.56495	0	0.0329534	0.349142	0	20.5755	0.0794744	2.19722	0.272645	0.0652855	1.09861	0	53
300034	2011	C3	0	0	0	0	0.014543	0.0817785	0	20.6834	0.0625239	2.19722	0.480166	0.338077	1.09861	1	53
300079	2011	C3	0.693147	0.693147	0	0	0.247675	0.391166	0	21.5919	0.0395226	2.19722	0.184492	0.344569	0.693147	0	53
2383	2011	C3	0	0	0	0	0.189123	0.122674	0	21.2441	0.0942766	1.94591	0.451275	0.121365	0.693147	0	53
600085	2011	C2	0	0	0	0	0.0222331	0.142175	0	22.7152	0.343639	2.3979	0.552436	0.662678	2.70805	1	53
600405	2011	C3	2.48491	1.09861	2.30259	0	0.0910149	0.145302	0	20.9093	0.595212	2.19722	0.121778	0.0059006	2.07944	0	53
2371	2011	C3	1.60944	1.38629	0.693147	0	0.0125225	0.130878	0	21.7716	0.618645	2.19722	0.591754	0.48794	0.693147	1	53
2066	2011	C3	0.693147	0	0.693147	0	0.0015184	0.252636	0	21.5134	0.59949	2.19722	0.446694	0.561828	1.79176	1	53
969	2011	C3	1.09861	0.693147	0.693147	0	0.0012535	0.150711	0	22.658	0.43904	2.19722	0.409702	0.539271	2.48491	1	53
600271	2011	C3	2.30259	2.07944	1.09861	0	0.119962	0.192722	0	22.7003	0.235926	2.30259	0.400773	0.77935	2.19722	1	53
600195	2011	C2	0	0	0	0	0	0.125768	0	21.7371	0.251082	2.07944	0.584615	0.794178	2.56495	1	53
300139	2011	C3	0	0	0	0	0.0615858	0.280428	0	20.9123	0.0720238	2.19722	0.306569	0.177032	0.693147	0	53
600166	2011	C3	3.78419	3.52636	2.3979	1	0.0321096	0.208298	0	24.0598	0.676684	2.70805	0.327627	0.382013	2.63906	1	53
600288	2011	C3	0	0	0	0	0.0641187	0.169654	0	21.9118	0.465867	2.19722	0.345238	0.369689	2.48491	0	53
600055	2011	C3	0	0	0	0	0.124927	0.0226846	0	20.7374	0.397441	2.19722	0.515135	0.666965	2.70805	1	53
902	2011	C1	0	0	0	0	0.0058189	0.169999	0	20.9176	0.662978	2.19722	0.283936	0.358766	2.56495	1	53
601126	2011	C3	3.09104	2.99573	1.09861	0	0	0.303902	0	21.981	0.220469	2.19722	0.610092	0.596399	0.693147	0	53
729	2011	C1	1.60944	0.693147	1.38629	0	0.0139907	0.150238	0	23.5374	0.392123	2.70805	0.564764	0.768504	2.70805	1	53
600764	2011	C3	0	0	0	0	0.786861	0.114773	0	21.0112	0.492561	1.60944	0.53473	0.536412	2.77259	1	53
600176	2011	C3	0.693147	0.693147	0	0	0.0184803	0.131574	0	23.4926	0.78113	2.19722	0.327854	0.691575	2.56495	1	53
600980	2011	C3	0.693147	0	0.693147	0	0.0059904	0.145479	0	19.76	0.266677	1.94591	0.4	0.403859	2.07944	1	53
2392	2011	C3	0	0	0	0	0	0.307882	0	21.5802	0.19274	2.19722	0.344522	0.161652	0.693147	0	53
601600	2011	C3	2.19722	1.38629	1.79176	6	0.0314436	0.160982	0	25.7804	0.629904	2.19722	0.385553	0.815708	1.60944	1	53
786	2011	C3	0.693147	0	0.693147	1	0.0035109	0.152317	0	22.8651	0.560453	2.19722	0.523985	0.694606	2.70805	1	53
600582	2011	C3	2.19722	1.79176	1.38629	0	0.0031827	0.397893	0	23.3599	0.478829	2.19722	0.618959	0.876828	2.30259	1	53
300073	2011	C3	0	0	0	0	0	0.316679	0	20.6328	0.0925352	2.19722	0.309523	0.270031	0.693147	1	53
600429	2011	C1	0	0	0	1	0.0179643	0.114739	0	21.9636	0.485934	2.19722	0.413322	0.618497	2.19722	1	53
725	2011	C3	2.48491	1.60944	2.07944	1	0.182596	0.113852	0	24.954	0.490391	2.3979	0.095704	0.488133	2.3979	1	53
600118	2011	C3	1.94591	1.79176	0.693147	0	0.0619942	0.155854	0	22.2512	0.512411	2.3979	0.513202	0.72737	2.70805	1	53
600161	2011	C2	0	0	0	0	0.0005639	0.0824786	0	21.8939	0.551449	2.19722	0.532963	0.664778	2.63906	1	53
300072	2011	C2	1.94591	1.94591	0	3	0.0020767	0.214256	0	21.3663	0.399824	2.3979	0.284601	0.207739	0.693147	0	53
2350	2011	C3	1.38629	0.693147	1.09861	0	0.0403206	0.332232	0	21.0486	0.293552	2.19722	0.476252	0.615852	0.693147	0	53
2038	2011	C2	0	0	0	0	0.0002647	0.326696	0	21.2749	0.0318682	1.79176	0.225146	0.691033	2.07944	1	53
2271	2011	C3	0	0	0	0	0.0039808	0.163998	0	21.5676	0.527845	2.19722	0.384233	0.086965	1.38629	0	53
300048	2011	C3	0.693147	0.693147	0	0	0.113396	0.290486	0	21.3201	0.189313	2.19722	0.285217	0.380377	0.693147	0	53
600855	2011	C3	1.09861	1.09861	0	0	0.32346	0.151203	0	20.9145	0.347474	2.19722	0.290734	0.126146	2.89037	1	53
959	2011	C3	0.693147	0	0.693147	0	0.0576193	0.029258	0	23.5261	0.519502	2.3979	0.632355	0.133499	2.56495	1	53
600435	2011	C3	0	0	0	0	0.0096819	0.076192	0	22.037	0.329116	2.07944	0.517281	0.0241891	2.19722	1	53
601989	2011	C3	2.99573	2.07944	2.56495	0	0.0326208	0.139493	0	25.7823	0.744335	2.56495	0.547395	0.502703	1.09861	1	53
300005	2012	C1	0	0	0	0	1	0.133359	0	20.8062	0.258479	2.07944	0.314306	0.599346	1.38629	0	44
300223	2012	C3	0.693147	0.693147	0	0	0.0049588	0.320487	0	20.8289	0.0348717	1.79176	0.226158	0.237669	0.693147	0	44
600435	2012	C3	0	0	0	0	0.0061913	0.294482	0	22.0123	0.311633	2.19722	0.517281	0.523451	2.30259	1	44
860	2012	C1	0	0	0	0	0	0.108732	0	23.2474	0.760739	2.19722	0.48993	0.62601	2.70805	1	44
300079	2012	C3	0.693147	0.693147	0	0	0.296047	0.368931	0	21.7106	0.0505478	2.19722	0.184492	0.359654	1.09861	0	44
729	2012	C1	0.693147	0.693147	0	0	0.0273265	0.149211	0	23.626	0.394888	2.70805	0.574833	0.700353	2.77259	1	44
300065	2012	C3	0	0	0	0	0.0691417	0.362841	0	20.4075	0.11428	1.79176	0.18461	0.267218	1.09861	0	44
300139	2012	C3	0	0	0	0	0	0.13662	0	20.9323	0.0507504	2.19722	0.306569	0.0732329	1.09861	0	44
2350	2012	C3	2.07944	0.693147	1.94591	0	0.0485912	0.338121	0	21.1212	0.313729	2.19722	0.476252	0.581909	1.09861	0	44
300072	2012	C2	2.70805	2.30259	1.79176	5	0.0060124	0.315603	0	21.6142	0.44513	2.3979	0.284601	0.487641	1.09861	0	44
2383	2012	C3	0	0	0	0	0.141561	0.324124	0	21.1712	0.0767769	1.94591	0.451275	0.124457	1.09861	0	44
2066	2012	C3	0	0	0	0	0.0007448	0.301538	0	21.8038	0.643628	2.19722	0.446694	0.498608	1.94591	1	44
970	2012	C3	1.09861	0.693147	0.693147	0	0.0050158	0.370464	0	22.368	0.255566	2.19722	0.231744	0.475336	2.56495	1	44
600962	2012	C1	0	0	0	0	0.0019064	0.0779267	0	21.6487	0.532297	2.3979	0.443749	0.516596	2.19722	1	44
300073	2012	C3	0.693147	0.693147	0	0	0.0013972	0.2279	0	20.6935	0.130711	2.19722	0.309523	0.265682	1.09861	1	44
600118	2012	C3	1.94591	1.94591	0	0	0.0546734	0.277051	0	22.4524	0.491571	2.3979	0.513202	0.626607	2.77259	1	44
300003	2012	C3	0	0	0	0	0.139593	0.314613	0	21.7349	0.0479159	2.07944	0.289172	0.343661	1.38629	1	44
959	2012	C3	0	0	0	0	0.0104631	0.0244029	0	23.5032	0.516123	2.30259	0.632355	0.220208	2.63906	1	44
601908	2012	C3	0.693147	0.693147	0	1	0.0032406	0.159752	0	22.2195	0.183004	2.19722	0.667634	0.360355	0.693147	0	44
600176	2012	C3	1.38629	0.693147	1.09861	0	0.0197617	0.239173	0	23.6417	0.794037	2.19722	0.327854	0.782855	2.63906	1	44
601718	2012	C1	2.07944	0.693147	1.94591	0	0.0010299	0.346413	0	23.5494	0.392729	2.19722	0.663328	0.129607	1.09861	1	44
600195	2012	C2	0	0	0	0	0	0.325522	0	21.825	0.274906	2.19722	0.584615	0.680983	2.63906	1	44
601992	2012	C3	2.89037	2.19722	2.30259	0	0.0044732	0.24388	0	25.1441	0.699084	2.3979	0.430664	0.652136	0.693147	1	44
300045	2012	C3	0	0	0	0	0	0.32275	0	20.5267	0.0834041	2.19722	0.224564	0.20223	1.09861	0	44
600288	2012	C3	0	0	0	0	0.0470445	0.382456	0	21.8913	0.444227	2.19722	0.345238	0.354943	2.56495	0	44
2612	2012	C1	0	0	0	0	0.123768	0.191813	0	21.6908	0.133233	1.94591	0.554539	0.470261	0.693147	0	44
300204	2012	C2	0	0	0	0	0	0.229082	0	21.083	0.134091	2.19722	0.376462	0.110899	0.693147	0	44
969	2012	C3	1.60944	1.38629	0.693147	0	0.0023139	0.143581	0	22.753	0.390952	2.19722	0.407845	0.500103	2.56495	1	44
600299	2012	C2	0	0	0	0	0.0555013	0.166635	0	23.6458	0.875378	2.19722	0.539585	0.572996	2.56495	1	44
601989	2012	C3	3.13549	2.3979	2.56495	0	0.0274813	0.321361	0	25.8266	0.751925	2.56495	0.547395	0.826042	1.38629	1	44
600429	2012	C1	0	0	0	0	0.0119593	0.232271	0	22.0168	0.463177	2.19722	0.413322	0.682341	2.30259	1	44
600405	2012	C3	3.04452	1.60944	2.83321	1	0.0633658	0.319443	0	20.9932	0.625189	2.19722	0.123627	0.0037824	2.19722	0	44
600062	2012	C2	0	0	0	0	0.10855	0.247711	0	22.5963	0.276752	2.3979	0.491206	0.814862	2.77259	1	44
2392	2012	C3	1.09861	0	1.09861	0	0	0.33047	0	21.6462	0.210881	2.19722	0.344522	0.148654	1.09861	0	44
2385	2012	C1	3.4012	3.09104	2.19722	0	0.0028824	0.401323	0	22.4651	0.24969	2.19722	0.447281	0.491667	1.09861	0	44
300016	2012	C2	0	0	0	0	0.155368	0.239164	0	20.1847	0.10219	2.19722	0.211325	0.724827	1.38629	0	44
2038	2012	C2	0	0	0	0	0.0017319	0.275908	0	21.5193	0.0474445	1.79176	0.226597	0.626191	2.19722	1	44
600161	2012	C2	0	0	0	0	0.0025795	0.245302	0	22.2931	0.630226	2.19722	0.532963	0.640452	2.70805	1	44
600055	2012	C3	0	0	0	0	0.404974	0.262022	0	20.8098	0.40876	2.30259	0.515135	0.547645	2.77259	1	44
600085	2012	C2	0	0	0	0	0.026507	0.203675	0	22.9921	0.420312	2.3979	0.552436	0.707909	2.77259	1	44
600582	2012	C3	2.07944	1.38629	1.60944	0	0.0028801	0.397506	0	23.5853	0.487123	2.19722	0.618959	0.811473	2.3979	1	44
300048	2012	C3	1.09861	0.693147	0.693147	0	0.0593424	0.338522	0	21.3086	0.158442	2.19722	0.290645	0.308093	1.09861	0	44
600166	2012	C3	3.13549	2.70805	2.19722	3	0.0378175	0.43407	0	24.2213	0.545344	2.70805	0.329286	0.381181	2.70805	1	44
2271	2012	C3	1.79176	1.09861	1.38629	0	0.0135787	0.376171	0	21.7569	0.552762	2.19722	0.384233	0.281148	1.60944	0	44
600198	2012	C3	2.3979	2.19722	1.09861	0	0.218258	0.373343	0	22.8595	0.722515	1.94591	0.296054	0.350004	2.70805	1	44
786	2012	C3	1.60944	0.693147	1.38629	0	0.000641	0.24503	0	22.9659	0.526314	2.19722	0.523985	0.737564	2.77259	1	44
300011	2012	C3	1.38629	1.09861	0.693147	1	0.0769497	0.370314	0	20.525	0.118014	2.19722	0.280287	0.0613261	1.38629	0	44
600860	2012	C3	0	0	0	0	0.0012647	0.254929	0	21.112	0.591504	2.3979	0.477773	0.665712	2.94444	1	44
300213	2012	C3	1.38629	1.38629	0	0	0	0.380505	0	20.6282	0.174579	2.3979	0.15525	0.109679	0.693147	0	44
725	2012	C3	3.46574	2.83321	2.77259	1	0.198569	0.272371	0	24.9295	0.474486	2.3979	0.113453	0.62891	2.48491	1	44
2151	2012	C3	0	0	0	0	0.014612	0.118968	0	21.0879	0.444125	1.94591	0.478897	0.0199894	1.79176	0	44
300200	2012	C2	0	0	0	0	0	0.345101	0	20.5154	0.0832077	2.19722	0.375281	0.417172	0.693147	0	44
600855	2012	C3	2.3979	2.3979	0	0	0.301653	0.294257	0	21.0335	0.395539	2.19722	0.290734	0.125386	2.94444	1	44
600980	2012	C3	0	0	0	0	0.0058981	0.350582	0	19.6707	0.175159	1.94591	0.4	0.402172	2.19722	1	44
601600	2012	C3	2.48491	2.19722	1.38629	1	0.0256717	0.229211	0	25.8266	0.692766	2.19722	0.385553	0.803562	1.79176	1	44
600271	2012	C3	3.29584	3.13549	1.60944	0	0.116726	0.202588	0	22.8273	0.242361	2.19722	0.400773	0.581424	2.30259	1	44
2362	2012	C3	0.693147	0.693147	0	1	0	0.337209	0	20.8103	0.141362	2.3979	0.224335	0.262361	1.09861	0	44
300034	2012	C3	0	0	0	0	0.0055198	0.0683309	0	20.8093	0.108461	2.19722	0.480166	0.4562	1.38629	1	44
600100	2012	C3	3.3673	2.48491	2.89037	0	0.177822	0.378695	0	24.2408	0.666073	1.94591	0.238848	0.340751	2.77259	1	44
938	2012	C3	0.693147	0	0.693147	0	0.0256252	0.422003	0	21.7135	0.56232	1.94591	0.316215	0.397218	2.63906	1	44
2599	2012	C2	0	0	0	0	0.0873116	0.0232268	0	20.6044	0.360649	2.19722	0.289773	0.198157	0.693147	0	44
601126	2012	C3	3.21888	3.13549	1.09861	0	0.0172493	0.373886	0	22.1749	0.324597	2.19722	0.610196	0.543818	1.09861	0	44
600560	2012	C3	1.09861	0.693147	0.693147	0	0	0.279887	0	21.4987	0.687144	2.19722	0.440702	0.544075	2.3979	1	44
601766	2012	C3	6.28786	5.17615	5.89164	0	0.0595353	0.163506	0	25.3793	0.624493	2.07944	0.56442	0.781704	1.60944	1	44
2371	2012	C3	1.38629	1.09861	0.693147	0	0.0174216	0.307287	0	21.9987	0.485274	2.19722	0.511106	0.664365	1.09861	1	44
2066	2013	C3	0	0	0	0	0.0013995	0.332458	0	21.8513	0.699161	2.19722	0.446694	0.503511	2.07944	1	58
786	2013	C3	2.56495	1.09861	2.3979	0	0.0004414	0.265019	0	23.0831	0.487038	2.19722	0.523985	0.702226	2.83321	1	58
300045	2013	C3	0	0	0	1	0	0.33494	0	20.626	0.131736	2.07944	0.214863	0.386259	1.38629	0	58
729	2013	C1	0	0	0	0	0.0365892	0.315535	0	23.6627	0.315496	2.70805	0.574618	0.75052	2.83321	1	58
2151	2013	C3	0	0	0	0	0.0138756	0.327483	0	21.2484	0.497663	1.94591	0.478897	0.0256965	1.94591	0	58
600582	2013	C3	3.21888	2.48491	2.63906	0	0.0030308	0.403285	0	23.6639	0.47764	2.19722	0.618959	0.694069	2.48491	1	58
938	2013	C3	0	0	0	0	0.0153625	0.390476	0	21.8932	0.597856	1.94591	0.25	0.497717	2.70805	1	58
600560	2013	C3	0	0	0	0	0	0.339908	0	21.3841	0.628433	2.19722	0.440702	0.481033	2.48491	1	58
600056	2013	C2	0	0	0	0	0.0098229	0.248685	0	23.272	0.697187	2.19722	0.482108	0.672468	2.83321	1	58
300353	2013	C3	0	0	0	0	0.492254	0.251822	0	19.9713	0.0979264	1.94591	0.395335	0.294534	0.693147	0	58
600860	2013	C3	0	0	0	0	0.0008398	0.306472	0	21.7633	0.588727	2.3979	0.477773	0.648697	2.99573	1	58
300072	2013	C2	2.77259	2.70805	0.693147	10	0.004132	0.239428	0	21.9227	0.530694	2.3979	0.284601	0.616486	1.38629	0	58
600198	2013	C3	1.38629	1.38629	0	0	0.249717	0.371491	0	23.1347	0.774977	1.94591	0.296054	0.337246	2.77259	1	58
969	2013	C3	1.09861	0.693147	0.693147	0	0.0025028	0.143825	0	22.7379	0.387118	2.19722	0.407845	0.437989	2.63906	1	58
600855	2013	C3	2.19722	2.19722	0	0	0.289532	0.286917	0	21.1685	0.434192	2.30259	0.290734	0.236643	2.99573	1	58
2665	2013	C3	1.09861	0.693147	0.693147	0	0.015814	0.272395	0	21.6692	0.296218	2.07944	0.284252	0.0488145	0.693147	0	58
601908	2013	C3	0.693147	0.693147	0	0	0.0029344	0.170999	0	22.234	0.188642	2.19722	0.667634	0.0973469	1.09861	0	58
10	2013	C3	0	0	0	0	0.0527439	0.211807	0	20.7507	0.358152	2.3979	0.299896	0.0159513	2.94444	0	58
605	2013	C2	0	0	0	0	0	0.0077074	0	19.9763	0.274286	2.19722	0.506086	0.537265	2.89037	1	58
970	2013	C3	1.09861	0.693147	0.693147	0	0.0047108	0.359022	0	22.4108	0.229328	2.07944	0.231744	0.469273	2.63906	1	58
2271	2013	C3	0	0	0	0	0.0090421	0.382417	0	21.9817	0.516871	2.19722	0.366811	0.494342	1.79176	0	58
600166	2013	C3	4.12713	3.4012	3.49651	4	0.0355036	0.361894	0	24.2024	0.529917	2.70805	0.33584	0.564999	2.77259	1	58
2599	2013	C2	0	0	0	0	0.197678	0.130219	0	20.7117	0.410378	2.19722	0.289773	0.198157	1.09861	0	58
600161	2013	C2	0	0	0	0	0.0103754	0.240306	0	22.4522	0.613753	2.19722	0.532963	0.643842	2.77259	1	58
600062	2013	C2	0	0	0	0	0.10419	0.252887	0	22.5921	0.176625	2.3979	0.491206	0.750693	2.83321	1	58
600031	2013	C3	2.07944	2.07944	0	0	0.0220295	0.389606	0	24.8801	0.608428	2.19722	0.56211	0.590868	2.3979	0	58
300079	2013	C3	1.38629	1.38629	0	0	0.668999	0.404116	0	21.7649	0.048274	2.07944	0.182075	0.233165	1.38629	0	58
2038	2013	C2	0	0	0	0	0.000297	0.324598	0	21.721	0.0462275	1.79176	0.225394	0.614191	2.30259	1	58
300213	2013	C3	0.693147	0.693147	0	1	0	0.396872	0	20.8276	0.289336	2.3979	0.15525	0.0245974	1.09861	0	58
300344	2013	C3	0.693147	0.693147	0	0	0.0168155	0.117113	0	20.6954	0.252754	2.19722	0.283317	0.177301	0.693147	0	58
2350	2013	C3	1.60944	0	1.60944	0	0.0477313	0.365257	0	21.0976	0.28345	2.19722	0.447841	0.659629	1.38629	0	58
600962	2013	C1	0	0	0	0	0.0028189	0.229297	0	21.5401	0.530641	2.3979	0.443749	0.490286	2.30259	1	58
300200	2013	C2	0	0	0	0	0	0.359522	0	20.5365	0.0939036	1.94591	0.375281	0.113517	1.09861	0	58
300318	2013	C3	0	0	0	0	0.0057216	0.274618	0	20.4388	0.0662429	2.19722	0.250266	0.0319158	0.693147	0	58
600372	2013	C3	2.30259	1.94591	1.38629	0	0.0392151	0.318158	0	23.3063	0.613539	2.19722	0.432208	0.744276	2.56495	1	58
601126	2013	C3	3.4012	3.4012	0	4	0.0477761	0.34625	0	22.2728	0.321083	2.19722	0.610196	0.811447	1.38629	0	58
300011	2013	C3	0.693147	0.693147	0	4	0.40161	0.338325	0	20.6768	0.184642	2.19722	0.247021	0.360114	1.60944	0	58
300289	2013	C2	0	0	0	0	0.0313647	0.239934	0	20.9416	0.315808	2.19722	0.3675	0.458289	0.693147	0	58
300073	2013	C3	0	0	0	0	0.0012843	0.148431	0	20.7161	0.148423	2.19722	0.309523	0.405763	1.38629	1	58
600100	2013	C3	2.99573	2.48491	2.19722	0	0.066789	0.388199	0	24.4744	0.679959	1.94591	0.216008	0.30688	2.83321	1	58
600085	2013	C2	0	0	0	0	0.0290761	0.177957	0	23.2008	0.342053	2.3979	0.548631	0.723123	2.83321	1	58
600195	2013	C2	0	0	0	0	0	0.161605	0	22.0354	0.236191	2.07944	0.530479	0.704887	2.70805	1	58
2385	2013	C1	3.04452	3.04452	0	1	0.0071144	0.415805	0	22.8282	0.355142	1.94591	0.439956	0.436466	1.38629	0	58
600271	2013	C3	4.04305	3.97029	1.60944	0	0.0859246	0.405982	0	22.9531	0.242578	2.19722	0.401477	0.621335	2.3979	1	58
300034	2013	C3	0	0	0	0	0.0014324	0.141176	0	20.9977	0.214963	2.07944	0.480166	0.577227	1.60944	1	58
2383	2013	C3	0	0	0	0	0.0781976	0.296888	0	21.2993	0.187073	1.79176	0.40149	0.112219	1.38629	0	58
2371	2013	C3	0.693147	0	0.693147	0	0.0273258	0.336957	0	22.044	0.485903	2.19722	0.511106	0.783017	1.38629	1	58
2701	2013	C3	0	0	0	0	0.058043	0.200765	0	22.4044	0.381644	2.19722	0.463945	0.389404	0.693147	0	58
600299	2013	C2	0.693147	0.693147	0	0	0.0433149	0.178674	0	23.7194	0.900279	2.19722	0.539585	0.564572	2.63906	1	58
600435	2013	C3	0	0	0	0	0	0.311338	0	22.0369	0.337545	2.07944	0.517281	0.526617	2.3979	1	58
601766	2013	C3	6.47697	5.57215	5.96101	0	0	0.161254	0	25.5201	0.618964	2.07944	0.564828	0.770838	1.79176	1	58
600118	2013	C3	2.30259	1.38629	1.94591	0	0.0676752	0.248327	0	22.792	0.422415	2.3979	0.517147	0.679376	2.83321	1	58
601992	2013	C3	2.56495	1.94591	1.94591	0	0.0037951	0.257447	0	25.3168	0.696222	2.3979	0.430664	0.601681	1.09861	1	58
600288	2013	C3	0	0	0	0	0.0492335	0.320622	0	21.9304	0.466414	2.19722	0.337225	0.33763	2.63906	0	58
2658	2013	C4	1.60944	1.38629	0.693147	0	0.0002008	0.33489	0	21.0201	0.122962	1.94591	0.666677	0.147841	0.693147	0	58
300065	2013	C3	0	0	0	0	0.0493066	0.360202	0	20.5429	0.195687	1.79176	0.18461	0.11403	1.38629	0	58
300048	2013	C3	0	0	0	0	0	0.364006	0	21.34	0.185252	2.19722	0.271422	0.165198	1.38629	0	58
601989	2013	C3	2.89037	2.07944	2.3979	0	0.0277063	0.326401	0	25.8407	0.709369	2.56495	0.519189	0.72942	1.60944	1	58
300223	2013	C3	0	0	0	0	0.0479142	0.297065	0	20.81	0.0462275	1.79176	0.226158	0.0713874	1.09861	0	58
300005	2013	C1	0	0	0	0	1	0.222038	0	21.1217	0.294846	2.07944	0.289413	0.512515	1.60944	0	58
2392	2013	C3	1.60944	0	1.60944	0	0	0.265012	0	22.0055	0.234671	2.19722	0.310443	0.05221	1.38629	0	58
300139	2013	C3	0.693147	0.693147	0	0	0.057169	0.225171	0	20.9759	0.0694266	2.07944	0.287409	0.348716	1.38629	0	58
600176	2013	C3	1.09861	0.693147	0.693147	0	0.0187525	0.214802	0	23.6797	0.803001	2.19722	0.327854	0.636706	2.70805	1	58
600405	2013	C3	1.09861	0.693147	0.693147	4	0.0362039	0.368856	0	21.229	0.568867	2.19722	0.112811	0.108639	2.30259	0	58
601600	2013	C3	2.30259	1.60944	1.79176	2	0.0235953	0.266102	0	25.8407	0.730826	2.19722	0.385553	0.795045	1.94591	1	58
601718	2013	C1	2.48491	1.60944	2.07944	0	0.0015723	0.309893	0	23.6521	0.403799	2.19722	0.663328	0.715404	1.38629	1	58
600429	2013	C1	0	0	0	0	0.0197139	0.218166	0	21.9808	0.52508	2.19722	0.369255	0.678424	2.3979	1	58
300204	2013	C2	0	0	0	0	0.0074118	0.161879	0	21.174	0.162776	2.07944	0.376462	0.0953711	1.09861	0	58
300003	2013	C3	0	0	0	0	0	0.307686	0	21.8637	0.0747438	1.94591	0.289172	0.702022	1.60944	1	58
860	2013	C1	1.38629	0.693147	1.09861	0	0	0.0751274	0	23.3472	0.769649	2.19722	0.48993	0.659115	2.77259	1	58
300296	2013	C3	0	0	0	0	0.0549171	0.367197	0	20.9393	0.407021	2.19722	0.453	0.260525	0.693147	0	58
300016	2013	C2	0	0	0	0	0.226711	0.177615	0	20.2461	0.0985609	2.19722	0.211325	0.468945	1.60944	0	58
725	2013	C3	3.97029	3.49651	3.04452	1	0.135995	0.191329	0	25.2509	0.587693	2.3979	0.109763	0.480809	2.56495	1	58
959	2013	C3	1.09861	0	1.09861	0	5.59e-05	0.296863	0	23.4815	0.52718	2.3979	0.632355	0.172354	2.70805	1	58
2362	2013	C3	0.693147	0.693147	0	1	0.27933	0.344682	0	20.5549	0.148639	2.07944	0.224335	0.109853	1.38629	0	58
2612	2013	C1	0	0	0	0	0.113176	0.144399	0	21.6558	0.0811396	1.79176	0.554539	0.201857	1.09861	0	58
600055	2013	C3	1.38629	1.09861	0.693147	0	0.513676	0.314812	0	20.857	0.410313	2.19722	0.515135	0.545177	2.83321	1	58
2362	2014	C3	0.693147	0.693147	0	1	0	0.326336	0	20.5658	0.138509	1.94591	0.224335	0.0750521	1.60944	0	48
600055	2014	C3	0.693147	0	0.693147	0	0.0800004	0.235819	0	20.9277	0.447133	2.19722	0.515135	0.7428	2.89037	1	48
2383	2014	C3	0	0	0	0	0	0.333338	0	21.3477	0.215815	1.94591	0.343798	0.25038	1.60944	0	48
300073	2014	C3	0	0	0	0	0.0011272	0.208153	0	20.7412	0.197021	2.19722	0.309523	0.478402	1.60944	1	48
601718	2014	C1	1.38629	0.693147	1.09861	0	0.0011488	0.274682	0	23.756	0.411112	2.19722	0.663328	0.677317	1.60944	1	48
600405	2014	C3	1.79176	1.38629	1.09861	1	0.0541408	0.374593	0	21.3015	0.58111	2.19722	0.112811	0.0022299	2.3979	0	48
601600	2014	C3	2.48491	2.07944	1.60944	1	0.0228893	0.24583	0	25.8743	0.794277	1.94591	0.385553	0.705688	2.07944	1	48
2371	2014	C3	0	0	0	0	0	0.324019	0	22.0807	0.49458	2.19722	0.50118	0.692023	1.60944	1	48
725	2014	C3	4.23411	4.04305	2.56495	2	0.125298	0.191449	0	25.6377	0.43512	2.48491	0.115142	0.450484	2.63906	1	48
2392	2014	C3	2.19722	0.693147	2.07944	0	0	0.299893	0	22.1194	0.27365	2.3979	0.2613	0.0717735	1.60944	0	48
600062	2014	C2	0	0	0	0	0.0871419	0.231339	0	22.6133	0.141242	2.30259	0.491206	0.598971	2.89037	1	48
600855	2014	C3	3.21888	3.21888	0	0	0.250028	0.292982	0	21.2103	0.435075	2.19722	0.290734	0.599502	3.04452	1	48
600962	2014	C1	0	0	0	0	0.0154139	0.147237	0	21.5289	0.583106	2.3979	0.443749	0.594673	2.3979	1	48
300011	2014	C3	0	0	0	1	0	0.272433	0	21.4783	0.144754	2.30259	0.20758	0.421748	1.79176	0	48
2385	2014	C1	3.46574	3.43399	0.693147	0	0	0.37593	0	23.0795	0.403204	1.94591	0.440181	0.24173	1.60944	0	48
600166	2014	C3	4.63473	4.17439	3.66356	2	0.0452977	0.370612	0	24.2699	0.551924	2.70805	0.329286	0.508539	2.83321	1	48
300045	2014	C3	1.79176	1.09861	1.38629	0	0	0.299533	0	20.7831	0.202648	2.19722	0.213171	0.0940889	1.60944	0	48
2350	2014	C3	2.30259	0.693147	2.19722	1	0	0.34287	0	21.2613	0.34184	2.19722	0.426309	0.638191	1.60944	0	48
300344	2014	C3	0	0	0	0	0	0.230301	0	20.623	0.211599	2.19722	0.283317	0.0649084	1.09861	0	48
600980	2014	C3	0	0	0	0	0.0025776	0.291601	0	19.5701	0.273929	1.79176	0.4	0.415859	2.3979	1	48
2612	2014	C1	0	0	0	0	0.155308	0.0956477	0	21.7874	0.221686	1.94591	0.507889	0.150646	1.38629	0	48
600582	2014	C3	3.4012	2.77259	2.70805	0	0	0.383305	0	24.061	0.473221	2.19722	0.618959	0.725355	2.56495	1	48
970	2014	C3	1.94591	1.38629	1.38629	0	0.0130066	0.383674	0	22.4071	0.188772	2.19722	0.231744	0.425465	2.70805	1	48
300065	2014	C3	0.693147	0.693147	0	0	0	0.385657	0	20.532	0.174287	1.60944	0.18461	0.0792179	1.60944	0	48
10	2014	C3	0	0	0	0	0	0.0084598	0	20.5054	0.314128	2.30259	0.299896	0.156642	2.99573	0	48
2066	2014	C3	0	0	0	0	0	0.353493	0	21.9043	0.709461	2.19722	0.446694	0.484268	2.19722	1	48
601908	2014	C3	0	0	0	0	0.0025406	0.14371	0	22.4097	0.300758	2.19722	0.667634	0.346551	1.38629	0	48
300003	2014	C3	1.38629	0.693147	1.09861	0	0	0.326497	0	22.0661	0.1403	2.07944	0.218975	0.644094	1.79176	0	48
300048	2014	C3	1.38629	0	1.38629	1	0	0.341501	0	21.4615	0.197789	2.19722	0.271422	0.396218	1.60944	0	48
729	2014	C1	1.38629	0.693147	1.09861	0	0.0320096	0.308289	0	23.664	0.293281	2.70805	0.575719	0.714339	2.89037	1	48
300072	2014	C2	2.83321	2.70805	1.09861	3	0	0.223602	0	22.3874	0.603988	2.3979	0.283619	0.602445	1.60944	0	48
300005	2014	C1	0	0	0	0	0	0.242431	0	21.2927	0.267455	2.07944	0.287712	0.300862	1.79176	0	48
969	2014	C3	1.09861	0.693147	0.693147	2	0	0.14427	0	22.7688	0.432293	2.19722	0.407845	0.434239	2.70805	1	48
938	2014	C3	2.19722	1.60944	1.60944	0	0	0.399674	0	22.2644	0.550677	1.94591	0.25	0.351993	2.77259	1	48
600372	2014	C3	2.83321	2.30259	2.07944	0	0.0609506	0.317664	0	23.3966	0.627457	2.3979	0.432208	0.806878	2.63906	1	48
300289	2014	C2	0	0	0	0	0	0.333584	0	21.2033	0.323901	2.19722	0.358931	0.20498	1.09861	0	48
300296	2014	C3	1.79176	1.09861	1.38629	0	0	0.35354	0	21.3941	0.435279	2.07944	0.421345	0.20877	1.09861	0	48
600271	2014	C3	4.02535	4.00733	0.693147	0	0.0622119	0.452153	0	23.0877	0.243344	2.19722	0.401477	0.658988	2.48491	1	48
600100	2014	C3	3.93183	3.52636	2.89037	0	0.0992806	0.37992	0	24.6298	0.691021	1.94591	0.216008	0.29948	2.89037	1	48
300079	2014	C3	1.09861	1.09861	0	0	0	0.346874	0	21.9128	0.0787977	1.94591	0.155623	0.117366	1.60944	0	48
2665	2014	C3	1.09861	0.693147	0.693147	0	0	0.258612	0	21.8279	0.339222	2.07944	0.28709	0.194734	1.09861	0	48
300353	2014	C3	1.09861	0.693147	0.693147	0	0	0.280599	0	20.1182	0.185852	1.79176	0.395335	0.100371	1.09861	0	48
600056	2014	C2	0	0	0	0	0	0.251157	0	23.3768	0.614068	2.19722	0.435567	0.618688	2.89037	1	48
600118	2014	C3	2.48491	2.48491	0	0	0.134908	0.241957	0	22.8953	0.436158	2.3979	0.517147	0.645704	2.89037	1	48
2038	2014	C2	0	0	0	0	0	0.115873	0	21.923	0.0510744	1.79176	0.225405	0.383783	2.3979	1	48
600195	2014	C2	0	0	0	0	0	0.351142	0	22.1771	0.259615	1.94591	0.530479	0.603278	2.77259	1	48
2658	2014	C4	0	0	0	0	0	0.285324	0	21.2075	0.164828	1.94591	0.666677	0.268462	1.09861	0	48
300318	2014	C3	0	0	0	0	0	0.200141	0	20.4993	0.0910356	2.19722	0.250266	0.151421	1.09861	0	48
959	2014	C3	1.38629	0.693147	1.09861	0	0	0.136835	0	24.8431	0.611595	2.3979	0.755248	0.132369	2.77259	1	48
600031	2014	C3	1.79176	1.38629	1.09861	3	0.0206351	0.364131	0	24.8666	0.607347	2.19722	0.502566	0.547915	2.48491	0	48
300034	2014	C3	0	0	0	0	0	0.194672	0	21.0886	0.214658	2.30259	0.478302	0.59584	1.79176	1	48
600435	2014	C3	1.60944	1.09861	1.09861	0	0	0.310897	0	22.1349	0.408724	2.07944	0.507882	0.573134	2.48491	1	48
600560	2014	C3	1.09861	1.09861	0	0	0	0.360804	0	21.3771	0.625133	2.07944	0.440702	0.484007	2.56495	1	48
300213	2014	C3	1.60944	1.38629	0.693147	3	0	0.149301	0	21.0354	0.28122	2.3979	0.15525	0.321702	1.38629	0	48
2701	2014	C3	0	0	0	0	0.0653143	0.235819	0	22.635	0.429455	2.19722	0.478945	0.156769	1.09861	0	48
600288	2014	C3	1.09861	1.09861	0	0	0.0513872	0.303669	0	21.8746	0.434608	1.94591	0.295238	0.0382387	2.70805	0	48
601126	2014	C3	3.82864	3.63759	2.19722	6	0.0780302	0.382443	0	22.3477	0.321497	2.19722	0.501038	0.618892	1.60944	0	48
2271	2014	C3	1.09861	0.693147	0.693147	0	0	0.384682	0	22.3606	0.326587	2.19722	0.317039	0.467679	1.94591	0	48
300200	2014	C2	0	0	0	0	0	0.361876	0	20.5352	0.0852508	1.94591	0.375281	0.529335	1.38629	0	48
300016	2014	C2	0	0	0	0	0	0.231846	0	20.6257	0.265348	2.19722	0.23431	0.636153	1.79176	0	48
600085	2014	C2	0	0	0	0	0.0307519	0.237663	0	23.2841	0.332149	2.3979	0.548575	0.711105	2.89037	1	48
2599	2014	C2	0	0	0	0	0	0.0999375	0	20.801	0.453887	2.19722	0.289773	0.0918121	1.38629	0	48
300204	2014	C2	0	0	0	0	0	0.10379	0	21.3177	0.164213	2.19722	0.376462	0.738008	1.38629	0	48
601766	2014	C3	6.80128	6.05444	6.16121	0	0.0719845	0.437013	0	25.7377	0.657811	1.94591	0.564828	0.709258	1.94591	1	48
2151	2014	C3	0	0	0	0	0	0.348017	0	21.3615	0.295039	1.94591	0.481645	0.0399058	2.07944	0	48
300139	2014	C3	0	0	0	0	0	0.188403	0	21.016	0.0783972	1.79176	0.287409	0.130187	1.60944	0	48
860	2014	C1	0.693147	0	0.693147	0	0	0.136942	0	23.4669	0.666392	2.19722	0.389824	0.561265	2.83321	1	48
300223	2014	C3	0	0	0	0	0	0.259992	0	20.7939	0.0510744	1.79176	0.211735	0.105759	1.38629	0	48
600429	2014	C1	0	0	0	0	0.0128879	0.188019	0	22.1536	0.591693	2.19722	0.369255	0.732526	2.48491	1	48
786	2014	C3	3.33221	2.30259	2.94444	0	0	0.261259	0	23.3165	0.362489	2.19722	0.451962	0.675346	2.89037	1	48
601992	2014	C3	3.7612	3.2581	2.89037	0	0.004162	0.280151	0	25.4741	0.686672	2.3979	0.479217	0.816173	1.38629	1	48
600206	2014	C3	0.693147	0.693147	0	0	0	0.332024	0	21.8652	0.08226	2.19722	0.469147	0.332547	2.77259	1	48
600161	2014	C2	0	0	0	0	0.0130026	0.257212	0	22.5176	0.631344	2.07944	0.532963	0.63416	2.83321	1	48
600198	2014	C3	2.19722	2.07944	0.693147	0	0.403208	0.350746	0	23.3598	0.694159	1.94591	0.213131	0.32664	2.83321	1	48
600118	2015	C3	2.77259	2.30259	1.94591	0	0.180187	0.266086	0	22.9877	0.437943	2.3979	0.51017	0.613851	2.94444	1	60
300003	2015	C3	1.09861	0	1.09861	0	0	0.319719	0	22.7684	0.309355	1.79176	0.218975	0.648001	1.94591	0	60
2038	2015	C2	0	0	0	0	0.0019225	0.263671	0	22.0481	0.0536182	1.79176	0.225523	0.365248	2.48491	1	60
600288	2015	C3	0	0	0	0	0.04206	0.283069	0	21.8437	0.405971	1.94591	0.297527	0.0113078	2.77259	0	60
2385	2015	C1	3.2581	3.04452	1.79176	0	0	0.362348	0	23.3515	0.331446	1.60944	0.421472	0.251361	1.79176	0	60
300406	2015	C2	0	0	0	0	0.0196481	0.303362	0	20.9558	0.0686024	2.19722	0.148124	0.232414	0.693147	0	60
2151	2015	C3	1.38629	0.693147	1.09861	0	0	0.383462	0	22.0561	0.265822	1.79176	0.376027	0.111595	2.19722	0	60
300045	2015	C3	0.693147	0	0.693147	0	0	0.325517	0	20.87	0.214319	2.19722	0.210344	0.119254	1.79176	0	60
2271	2015	C3	2.77259	2.19722	2.07944	0	0	0.370462	0	22.5289	0.331297	2.19722	0.313611	0.14565	2.07944	0	60
601600	2015	C3	2.56495	1.79176	2.07944	2	0.0165426	0.23835	0	25.9664	0.734255	2.19722	0.328095	0.622967	2.19722	1	60
970	2015	C3	1.79176	1.09861	1.38629	0	0	0.363008	0	22.3949	0.139321	2.19722	0.231744	0.415187	2.77259	1	60
300318	2015	C3	0	0	0	0	0.0156491	0.348466	0	21.4509	0.380112	2.19722	0.391195	0.100834	1.38629	0	60
2383	2015	C3	2.07944	2.07944	0	0	0	0.357772	0	21.6355	0.262028	1.94591	0.326151	0.135061	1.79176	0	60
300296	2015	C3	0	0	0	1	0.495996	0.335181	0	22.3875	0.544421	2.19722	0.370743	0.267437	1.38629	0	60
2599	2015	C2	0	0	0	0	0.0501824	0.237248	0	20.936	0.475078	2.19722	0.270278	0.206505	1.60944	0	60
860	2015	C1	1.09861	0	1.09861	0	0	0.0877192	0	23.4894	0.653782	2.19722	0.391945	0.596296	2.89037	1	60
600161	2015	C2	0	0	0	0	0.0191859	0.276045	0	22.4517	0.602935	2.19722	0.532963	0.648424	2.89037	1	60
300344	2015	C3	0	0	0	0	0.0142908	0.285064	0	20.584	0.256712	1.94591	0.283317	0.0558544	1.38629	0	60
300223	2015	C3	0	0	0	0	0	0.260046	0	20.8422	0.0536182	1.79176	0.211735	0.0582179	1.60944	0	60
2392	2015	C3	2.07944	0	2.07944	0	0	0.268721	0	22.2729	0.393112	2.3979	0.239608	0.012099	1.79176	0	60
300200	2015	C2	0.693147	0	0.693147	0	0	0.36719	0	20.5451	0.0814012	1.94591	0.290916	0.522041	1.60944	0	60
600062	2015	C2	0	0	0	0	0.548015	0.242814	0	22.7726	0.17122	2.3979	0.599859	0.648494	2.94444	1	60
786	2015	C3	3.85015	2.77259	3.46574	0	0	0.281856	0	23.3337	0.319232	2.19722	0.451962	0.555266	2.94444	1	60
600560	2015	C3	0.693147	0.693147	0	0	0	0.297083	0	21.2841	0.580949	2.19722	0.429524	0.471113	2.63906	1	60
2701	2015	C3	0	0	0	0	0.0508689	0.213529	0	23.0729	0.569505	2.19722	0.479119	0.453067	1.38629	0	60
2350	2015	C3	1.09861	0	1.09861	0	0.0272364	0.33286	0	21.3819	0.399945	2.19722	0.426309	0.623128	1.79176	0	60
300011	2015	C3	1.38629	1.09861	0.693147	2	0.0092556	0.31657	0	21.8576	0.333319	2.30259	0.205989	0.413015	1.94591	0	60
300048	2015	C3	1.94591	1.79176	0.693147	0	0.0139836	0.343192	0	21.9369	0.257376	2.19722	0.241355	0.572529	1.79176	0	60
300034	2015	C3	0	0	0	0	0.0002966	0.241827	0	21.1724	0.173763	2.19722	0.470794	0.549252	1.94591	1	60
300065	2015	C3	0	0	0	0	0.0239332	0.348185	0	21.2284	0.183346	1.60944	0.169079	0.292227	1.79176	0	60
300073	2015	C3	1.09861	0.693147	0.693147	0	0.0007846	0.311901	0	21.2776	0.286746	2.19722	0.270571	0.550227	1.79176	1	60
300072	2015	C2	3.2581	3.21888	0.693147	4	0	0.330765	0	23.0487	0.524574	2.3979	0.294534	0.551002	1.79176	0	60
969	2015	C3	1.38629	0	1.38629	3	0	0.333151	0	22.8428	0.456296	2.19722	0.407845	0.468461	2.77259	1	60
300289	2015	C2	0	0	0	0	0	0.361714	0	21.2293	0.240409	2.19722	0.331817	0.498523	1.38629	0	60
300016	2015	C2	0	0	0	0	0.0267688	0.279771	0	20.7721	0.111796	2.19722	0.215174	0.543307	1.94591	0	60
600860	2015	C3	0	0	0	0	0.0017096	0.202239	0	21.4544	0.446461	2.30259	0.428009	0.584552	3.09104	1	60
938	2015	C3	0	0	0	0	0	0.293316	1	22.5612	0.57221	1.94591	0.13	0.437385	2.83321	1	60
300353	2015	C3	1.94591	1.94591	0	0	0.222394	0.399839	0	21.0759	0.183896	1.79176	0.357538	0.0840943	1.38629	0	60
600166	2015	C3	4.15888	3.58352	3.3673	14	0.0405937	0.404201	0	24.4787	0.561394	2.70805	0.270653	0.513029	2.89037	1	60
300079	2015	C3	1.38629	1.38629	0	0	0.003993	0.393537	0	22.1388	0.204139	1.94591	0.155639	0.0628971	1.79176	0	60
725	2015	C3	4.65396	4.47734	2.89037	10	0.0959837	0.216657	0	25.751	0.486537	2.3979	0.11559	0.252613	2.70805	1	60
300005	2015	C1	0	0	0	0	1	0.255726	0	21.6891	0.397269	2.07944	0.287195	0.182863	1.94591	0	60
2612	2015	C1	0	0	0	0	0.142351	0.190133	0	21.7489	0.166312	1.79176	0.507889	0.219299	1.60944	0	60
600198	2015	C3	2.99573	2.94444	0.693147	0	0.301141	0.360822	0	23.3475	0.685483	1.94591	0.171467	0.48706	2.89037	1	60
600206	2015	C3	1.94591	1.79176	0.693147	0	0.0004484	0.308007	0	21.8524	0.0594846	1.94591	0.364233	0.16684	2.83321	1	60
2662	2015	C3	0	0	0	0	0.0189813	0.296183	0	22.6507	0.356573	1.94591	0.3	0.830193	1.38629	0	60
959	2015	C3	1.60944	0	1.60944	0	0.0270556	0.244623	0	24.9211	0.654512	2.30259	0.74295	0.167873	2.83321	1	60
600055	2015	C3	0	0	0	0	0.0415503	0.319686	0	21.0087	0.465378	2.19722	0.520704	0.671055	2.94444	0	60
601766	2015	C3	5.77455	4.78749	5.31321	0	0.0468787	0.4191	0	25.9664	0.635621	2.3979	0.541847	0.76903	2.07944	1	60
601718	2015	C1	2.56495	1.94591	1.94591	0	0.0014958	0.254417	0	23.9542	0.482982	2.19722	0.663328	0.716799	1.79176	1	60
600056	2015	C2	0	0	0	0	0.0203407	0.251467	0	23.5057	0.626261	2.07944	0.435567	0.608116	2.94444	1	60
600435	2015	C3	0	0	0	0	0	0.334002	0	22.201	0.419122	2.07944	0.337882	0.613034	2.56495	1	60
300139	2015	C3	0	0	0	0	0	0.290529	0	21.084	0.0943618	2.19722	0.287409	0.0304259	1.79176	0	60
600271	2015	C3	4.52179	4.3438	2.77259	2	0.119114	0.412505	0	23.3969	0.339067	2.07944	0.401477	0.679907	2.56495	1	60
600372	2015	C3	3.13549	2.89037	1.79176	0	0	0.315638	0	23.5102	0.635063	2.3979	0.432208	0.817267	2.70805	1	60
600855	2015	C3	2.30259	2.19722	0.693147	0	0.21822	0.292446	0	21.2388	0.439488	2.19722	0.290734	0.609966	3.09104	1	60
729	2015	C1	1.94591	0.693147	1.79176	0	0.026169	0.301552	0	23.627	0.249375	2.70805	0.573903	0.728345	2.94444	1	60
2362	2015	C3	0	0	0	1	0.119553	0.321346	0	20.5615	0.119788	2.19722	0.224335	0.125573	1.79176	0	60
2066	2015	C3	0.693147	0	0.693147	0	0.0101092	0.329368	0	21.9791	0.754719	2.19722	0.401288	0.478776	2.30259	1	60
600429	2015	C1	0	0	0	0	0.0277389	0.23845	0	22.7496	0.238703	2.07944	0.357855	0.716146	2.56495	1	60
601908	2015	C3	1.94591	1.09861	1.60944	0	0.0056875	0.154637	0	23.0815	0.422714	2.19722	0.576023	0.270861	1.60944	0	60
600980	2015	C3	0.693147	0	0.693147	0	0.0063389	0.283071	0	20.4423	0.362231	1.79176	0.4	0.528303	2.48491	1	60
600100	2015	C3	3.98898	3.52636	3.04452	0	0.0775866	0.385211	0	24.7639	0.601556	1.79176	0.254162	0.276303	2.94444	1	60
601989	2015	C3	4.2485	3.3673	3.73767	0	0.0329953	0.302534	0	25.9664	0.718688	2.48491	0.394225	0.621308	1.94591	1	60
601992	2015	C3	3.68888	2.77259	3.21888	0	0.0064519	0.280174	0	25.5965	0.677377	2.3979	0.449285	0.814419	1.60944	1	60
600195	2015	C2	0.693147	0	0.693147	0	0	0.413025	0	22.2027	0.235657	1.79176	0.523547	0.618693	2.83321	1	60
601126	2015	C3	4.18966	4.17439	0.693147	7	0.0875651	0.363943	0	22.441	0.337283	2.07944	0.501038	0.677372	1.79176	0	60
600405	2015	C3	1.79176	1.38629	1.09861	2	0.0449532	0.368982	0	21.5479	0.648582	2.19722	0.109192	0.0129247	2.48491	0	60
8	2015	C3	1.38629	0	1.38629	0	0.0322535	0.147197	0	22.0012	0.189809	1.94591	0.282176	0.0943689	3.17805	0	60
600299	2015	C2	0	0	0	0	0.0149249	0.198965	0	23.6088	0.208293	1.94591	0.74295	0.566961	2.77259	1	60
300213	2015	C3	0.693147	0	0.693147	2	0	0.34654	0	21.2246	0.441033	2.3979	0.149887	0.356904	1.60944	0	60
600085	2015	C2	0	0	0	0	0.0327496	0.245942	0	23.3863	0.241947	2.3979	0.52448	0.798682	2.94444	1	60
2665	2015	C3	0	0	0	0	0.0026203	0.168791	0	22.3087	0.392191	2.19722	0.257818	0.564596	1.38629	0	60
300204	2015	C2	0	0	0	0	0.0147016	0.169217	0	21.4512	0.186908	2.19722	0.372926	0.764601	1.60944	0	60
2371	2015	C3	1.60944	1.60944	0	3	0	0.268266	0	22.1535	0.51503	2.19722	0.50118	0.716238	1.79176	1	60
2658	2015	C4	0	0	0	3	0.0658236	0.34774	0	21.3183	0.126684	1.94591	0.628653	0.148285	1.38629	0	60
600582	2015	C3	3.04452	2.63906	2.07944	0	0	0.375118	0	24.2265	0.462428	2.19722	0.692745	0.759485	2.63906	1	60
600031	2015	C3	2.07944	1.38629	1.60944	1	0.0152406	0.380638	0	24.8379	0.614052	2.19722	0.461691	0.522725	2.56495	0	60
2362	2016	C3	0	0	0	2	0.112394	0.306955	1	20.66	0.166682	2.19722	0.224335	0.114932	1.94591	0	83
729	2016	C1	1.79176	1.09861	1.38629	0	0.019652	0.148884	0	23.6277	0.250602	2.70805	0.57396	0.674307	2.99573	1	83
600161	2016	C2	0	0	0	0	0.0191096	0.367369	0	22.4782	0.577924	2.19722	0.532963	0.666549	2.94444	1	83
2371	2016	C3	0.693147	0	0.693147	0	0	0.276638	0	22.6013	0.485725	2.3979	0.389026	0.322069	1.94591	1	83
725	2016	C3	4.99721	4.81218	3.2581	20	0.102726	0.2057	0	26.0469	0.551437	2.48491	0.11559	0.300124	2.77259	1	83
786	2016	C3	3.21888	2.19722	2.83321	0	0	0.333888	0	23.387	0.270823	2.19722	0.357304	0.623254	2.99573	1	83
300048	2016	C3	1.94591	0	1.94591	0	0.0846546	0.251079	0	22.3182	0.459653	2.19722	0.217151	0.423716	1.94591	0	83
300072	2016	C2	2.89037	2.89037	0	7	0	0.369857	0	23.6416	0.647308	2.3979	0.28535	0.514932	1.94591	0	83
600195	2016	C2	1.38629	0	1.38629	0	0	0.352473	0	22.5201	0.387439	1.60944	0.519127	0.666881	2.89037	1	83
300449	2016	C3	0	0	0	0	1	0.263669	0	20.6582	0.292781	2.3979	0.311413	0.13594	0.693147	0	83
300472	2016	C3	3.21888	2.99573	1.79176	0	0.0344702	0.206795	0	20.2349	0.369188	1.94591	0.111745	0.167214	0.693147	0	83
600429	2016	C1	0	0	0	0	0.0317508	0.206733	0	22.7538	0.349832	2.19722	0.357855	0.731955	2.63906	1	83
300011	2016	C3	2.48491	1.38629	2.19722	2	0.0092662	0.328773	0	21.9186	0.344506	2.07944	0.204484	0.41982	2.07944	0	83
600100	2016	C3	3.93183	3.43399	3.04452	0	0.163972	0.368354	0	24.777	0.573766	1.94591	0.254162	0.271331	2.99573	1	83
300005	2016	C1	0	0	0	0	1	0.239862	0	22.0128	0.202314	2.07944	0.248405	0.173328	2.07944	0	83
600435	2016	C3	1.09861	0.693147	0.693147	0	0	0.344191	0	22.2763	0.44542	2.19722	0.337882	0.596403	2.63906	1	83
938	2016	C3	2.30259	2.07944	1.09861	0	0.0106333	0.307891	0	24.337	0.269895	1.79176	0.545043	0.43918	2.89037	1	83
300445	2016	C4	1.38629	1.09861	0.693147	0	0.903571	0.304552	0	19.9808	0.136105	2.07944	0.200635	0.0758292	0.693147	0	83
601992	2016	C3	3.58352	2.89037	2.94444	0	0	0.262508	0	26.0627	0.698127	1.94591	0.449285	0.747399	1.79176	1	83
2599	2016	C2	0	0	0	0	0.0680016	0.175883	0	21.0549	0.506495	2.07944	0.270278	0.259	1.79176	0	83
2151	2016	C3	1.38629	0.693147	1.09861	0	0	0.392551	0	22.4518	0.204004	1.94591	0.33576	0.115019	2.30259	0	83
600056	2016	C2	0	0	0	0	0.0204076	0.263355	0	23.6948	0.606448	2.19722	0.41275	0.754206	2.99573	1	83
300213	2016	C3	0.693147	0.693147	0	4	0	0.315534	1	21.5673	0.306257	2.3979	0.149701	0.232435	1.79176	0	83
300223	2016	C3	1.09861	1.09861	0	0	0	0.256191	0	20.8498	0.0564805	1.79176	0.211735	0.187267	1.79176	0	83
2350	2016	C3	1.09861	0.693147	0.693147	0	0.0137224	0.292447	0	21.5766	0.474161	2.19722	0.376373	0.678458	1.94591	0	83
300073	2016	C3	0	0	0	0	0.0006943	0.303897	0	21.4947	0.380014	2.19722	0.270571	0.375993	1.94591	1	83
969	2016	C3	1.60944	1.09861	1.09861	1	0	0.298377	0	23.0153	0.396827	2.19722	0.35513	0.459333	2.83321	1	83
300406	2016	C2	0.693147	0.693147	0	0	0.213922	0.356718	0	21.1093	0.0564805	2.19722	0.148059	0.315728	1.09861	0	83
2665	2016	C3	1.60944	1.09861	1.09861	0	0.0026743	0.165565	0	22.2207	0.309261	2.19722	0.257818	0.399967	1.60944	0	83
8	2016	C3	1.60944	0	1.60944	0	0.0247913	0.349741	0	22.8265	0.246583	1.94591	0.124596	0.468515	3.21888	0	83
600206	2016	C3	1.38629	1.38629	0	0	0.0084283	0.359364	0	21.8986	0.0845383	1.94591	0.364233	0.364659	2.89037	1	83
300065	2016	C3	0	0	0	1	0.0179489	0.290445	0	21.3159	0.206217	1.60944	0.215828	0.264999	1.94591	0	83
300374	2016	C3	1.60944	0.693147	1.38629	0	0.002034	0.160558	0	20.9883	0.35854	1.94591	0.396693	0.543721	0.693147	0	83
2392	2016	C3	0	0	0	0	0	0.231235	0	22.314	0.386058	2.3979	0.239608	0.0159756	1.94591	0	83
603818	2016	C2	0	0	0	0	0.0608998	0.185891	0	21.2953	0.219767	2.3979	0.331495	0.36988	0.693147	0	83
603616	2016	C3	0.693147	0	0.693147	0	0.0069753	0.286599	0	21.3081	0.521741	2.19722	0.478242	0.122669	0.693147	0	83
300139	2016	C3	0	0	0	0	0.0205049	0.224546	0	21.0962	0.079713	2.19722	0.287409	0.104951	1.94591	0	83
600271	2016	C3	4.31749	4.27667	1.38629	6	0.175125	0.4388	0	23.6002	0.378478	2.19722	0.401475	0.621335	2.63906	1	83
603025	2016	C3	0	0	0	1	0.190679	0.291623	0	21.2287	0.071682	2.19722	0.306229	0.0747127	0.693147	1	83
2038	2016	C2	0	0	0	0	0.0013871	0.23651	0	22.1297	0.0564805	1.79176	0.225523	0.342641	2.56495	1	83
300318	2016	C3	0	0	0	0	0.0151226	0.343747	0	21.4625	0.272099	1.94591	0.388093	0.0692601	1.60944	0	83
300344	2016	C3	0	0	0	0	0.103089	0.284099	0	21.1349	0.553499	1.94591	0.283317	0.0575825	1.60944	0	83
300289	2016	C2	0	0	0	0	0.0108491	0.321055	0	21.2318	0.196131	1.79176	0.318826	0.500169	1.60944	0	83
600372	2016	C3	3.09104	2.63906	2.19722	0	0.0977724	0.317629	0	23.5873	0.642285	2.30259	0.432208	0.820405	2.77259	1	83
300430	2016	C4	1.38629	0.693147	1.09861	0	0	0.400956	0	20.6621	0.304008	2.19722	0.296053	0.168616	0.693147	0	83
601766	2016	C3	7.16935	6.62539	6.30262	0	0.0563654	0.404961	0	26.0627	0.63405	2.07944	0.541847	0.778262	2.19722	1	83
860	2016	C1	2.19722	0.693147	2.07944	0	0	0.141157	0	23.6044	0.617511	2.19722	0.374472	0.57421	2.94444	1	83
300477	2016	C3	0.693147	0.693147	0	0	0.0486414	0.35219	0	21.4208	0.561358	2.19722	0.24897	0.140288	0.693147	0	83
300200	2016	C2	0	0	0	0	0	0.384232	0	20.5881	0.103866	1.94591	0.290916	0.582354	1.79176	0	83
2383	2016	C3	1.94591	1.38629	1.38629	0	0.19675	0.370016	0	22.3132	0.270369	1.94591	0.394551	0.218738	1.94591	0	83
300455	2016	C3	2.19722	1.60944	1.60944	0	0.377349	0.321107	0	20.5057	0.196705	2.19722	0.362636	0.1678	0.693147	1	83
600166	2016	C3	4.44265	3.80666	3.71357	15	0.0437964	0.35025	0	24.7107	0.646346	2.70805	0.270653	0.473437	2.94444	1	83
300444	2016	C3	1.60944	1.09861	1.09861	0	0.0473723	0.320841	0	21.2449	0.451413	2.19722	0.173077	0.260834	0.693147	0	83
601908	2016	C3	0.693147	0.693147	0	1	0.0163972	0.115426	0	23.2072	0.475375	2.19722	0.574927	0.762476	1.79176	0	83
2066	2016	C3	0	0	0	0	0.008911	0.340593	0	21.9436	0.744741	2.19722	0.401288	0.467735	2.3979	1	83
300296	2016	C3	0	0	0	0	0.493498	0.346785	0	22.8293	0.45607	2.19722	0.314466	0.306268	1.60944	0	83
2662	2016	C3	1.60944	0.693147	1.38629	0	0.022743	0.308602	0	22.916	0.459569	2.19722	0.3	0.803211	1.60944	0	83
300456	2016	C3	1.09861	0.693147	0.693147	0	0.401645	0.231174	0	21.2977	0.206742	1.94591	0.505552	0.475554	0.693147	0	83
600062	2016	C2	0	0	0	0	0.518015	0.223095	0	22.8325	0.145974	2.3979	0.599859	0.694895	2.99573	1	83
600962	2016	C1	1.38629	0	1.38629	0	0.0088657	0.232899	0	21.2901	0.438856	2.19722	0.445656	0.485347	2.56495	1	83
2658	2016	C4	0.693147	0	0.693147	0	0.03397	0.318868	0	21.4054	0.130016	1.94591	0.628653	0.0985953	1.60944	0	83
600118	2016	C3	3.52636	3.46574	1.09861	0	0.295906	0.298572	0	23.1081	0.4703	2.3979	0.51017	0.612726	2.99573	1	83
601126	2016	C3	3.97029	3.8712	1.79176	4	0.104905	0.34741	0	22.4322	0.30266	1.94591	0.451233	0.599284	1.94591	0	83
600031	2016	C3	1.94591	1.09861	1.60944	0	0.0131344	0.319528	0	24.8432	0.618996	2.19722	0.462032	0.566954	2.63906	0	83
600299	2016	C2	0	0	0	1	0.0181652	0.209075	0	23.7162	0.203411	1.79176	0.730561	0.605606	2.83321	1	83
601718	2016	C1	2.30259	1.38629	1.94591	0	0.0024217	0.307163	0	24.0158	0.474069	2.19722	0.613328	0.724915	1.94591	1	83
601989	2016	C3	3.73767	2.99573	3.13549	0	0.0316059	0.284273	0	25.9397	0.687402	2.48491	0.394225	0.632534	2.07944	1	83
600855	2016	C3	3.29584	3.29584	0	0	0.340086	0.330539	0	21.2648	0.435392	2.19722	0.290734	0.575261	3.13549	1	83
2271	2016	C3	1.79176	0.693147	1.60944	0	0.0326679	0.372061	0	22.9044	0.43697	2.48491	0.295138	0.370673	2.19722	0	83
600560	2016	C3	1.38629	1.09861	0.693147	0	0	0.292186	0	21.2401	0.548357	2.19722	0.429524	0.477234	2.70805	1	83
600198	2016	C3	3.29584	3.13549	1.60944	0	0.264236	0.342067	0	23.2077	0.788757	1.94591	0.171467	0.464082	2.94444	1	83
600055	2016	C3	0	0	0	0	0.0291431	0.169943	0	21.5131	0.156845	2.19722	0.466817	0.659867	2.99573	0	83
600980	2016	C3	1.09861	0.693147	0.693147	0	0.0058431	0.322226	0	20.4668	0.328514	2.19722	0.4	0.539262	2.56495	1	83
2612	2016	C1	0.693147	0.693147	0	0	0.0371269	0.0918157	0	22.2101	0.267495	1.60944	0.507889	0.0362225	1.79176	0	83
300045	2016	C3	2.07944	0.693147	1.94591	0	0	0.328161	0	20.9572	0.207977	2.19722	0.196113	0.130071	1.94591	0	83
300003	2016	C3	1.09861	0	1.09861	0	0	0.277721	0	22.9746	0.367048	1.79176	0.203958	0.641905	2.07944	0	83
600085	2016	C2	0	0	0	0	0.0375692	0.2534	0	23.56	0.292009	2.3979	0.52448	0.783536	2.99573	1	83
300016	2016	C2	0.693147	0.693147	0	0	0.0401756	0.253927	0	20.6784	0.0568962	2.19722	0.226351	0.29263	2.07944	0	83
2385	2016	C1	1.94591	1.79176	0.693147	0	0	0.352147	0	23.4484	0.342768	1.60944	0.421472	0.1467	1.94591	0	83
601600	2016	C3	2.07944	1.60944	1.38629	4	0.0121483	0.270525	0	25.9707	0.707553	2.19722	0.328095	0.618247	2.30259	1	83
600860	2016	C3	0	0	0	0	0.0011893	0.140391	0	21.3384	0.474631	2.3979	0.433021	0.568275	3.13549	1	83
300353	2016	C3	2.07944	2.07944	0	0	0.306065	0.382853	0	21.6546	0.173152	1.94591	0.340858	0.148974	1.60944	0	83
300204	2016	C2	0	0	0	0	0.0130059	0.175956	0	21.5779	0.18392	2.19722	0.370168	0.715292	1.79176	0	83
300034	2016	C3	0	0	0	0	0	0.275372	0	21.3077	0.219348	2.19722	0.466572	0.569231	2.07944	1	83
600405	2016	C3	2.30259	1.09861	2.07944	2	0.0432489	0.334707	0	21.7107	0.679217	2.19722	0.108986	0.0600282	2.56495	0	83
300079	2016	C3	2.19722	2.19722	0	0	0.0031263	0.370188	0	22.1239	0.125648	1.94591	0.155639	0.0780898	1.94591	0	83
959	2016	C3	3.58352	3.04452	2.77259	0	0.0148884	0.224241	0	25.5691	0.736019	2.3979	0.730561	0.814027	2.89037	1	83
970	2016	C3	0.693147	0	0.693147	0	0.0248263	0.396077	0	22.4442	0.133647	2.19722	0.231744	0.387289	2.83321	1	83
600582	2016	C3	3.29584	2.83321	2.3979	0	0.0060973	0.382576	0	24.2888	0.471474	2.19722	0.692745	0.676722	2.70805	1	83
300485	2016	C2	0	0	0	0	0	0.251069	0	21.5192	0.0564805	2.07944	0.4968	0.102607	0.693147	0	83
600288	2016	C3	0	0	0	0	0.0618353	0.279218	0	21.847	0.393898	1.94591	0.297527	0.001664	2.83321	0	83
2701	2016	C3	0	0	0	0	0.0310533	0.222456	0	23.4272	0.645845	2.07944	0.382217	0.453202	1.60944	0	83
603818	2017	C2	0	0	0	0	0.0613068	0.211722	0	21.4669	0.224928	2.3979	0.331495	0.315358	1.09861	0	59
600195	2017	C2	0	0	0	0	0	0.338364	0	22.5589	0.374448	1.94591	0.499127	0.674486	2.94444	1	59
300445	2017	C4	0	0	0	0	0.935335	0.337121	0	20.1172	0.139582	2.07944	0.202858	0.0080795	1.09861	0	59
600056	2017	C2	0	0	0	0	0.0371916	0.2197	0	23.7766	0.580677	2.19722	0.41275	0.770877	3.04452	1	59
600206	2017	C3	0.693147	0.693147	0	1	0.0142062	0.367658	0	21.9269	0.0942679	1.94591	0.364233	0.415614	2.94444	1	59
959	2017	C3	3.85015	3.04452	3.29584	0	0.0181628	0.2255	0	25.6223	0.727808	2.30259	0.731856	0.818988	2.94444	1	59
603986	2017	C3	1.38629	1.38629	0	2	0	0.353272	0	21.6689	0.317411	2.19722	0.135827	0.643957	0.693147	0	59
300045	2017	C3	1.38629	0.693147	1.09861	0	0	0.318431	0	21.3489	0.270943	2.19722	0.188941	0.076852	2.07944	0	59
970	2017	C3	0.693147	0.693147	0	0	0.0268752	0.348589	0	22.5354	0.173145	2.19722	0.231744	0.389625	2.89037	1	59
2383	2017	C3	1.38629	1.09861	0.693147	0	0.263584	0.364583	0	22.8428	0.546599	1.94591	0.389404	0.151929	2.07944	0	59
601766	2017	C3	7.20638	6.67834	6.31717	0	0.0510486	0.399434	0	26.1053	0.621854	2.07944	0.539791	0.82572	2.30259	1	59
600962	2017	C1	0	0	0	0	0.0077101	0.23099	0	21.3345	0.473698	2.19722	0.445656	0.49743	2.63906	1	59
601908	2017	C3	1.60944	0.693147	1.38629	0	0.0213764	0.131471	0	23.3224	0.510398	2.19722	0.350825	0.47945	1.94591	0	59
300072	2017	C2	4.21951	4.00733	2.63906	15	0	0.37004	0	23.9595	0.586404	2.3979	0.283032	0.495818	2.07944	0	59
300213	2017	C3	1.09861	0.693147	0.693147	1	0	0.32417	0	21.8052	0.3402	2.3979	0.144603	0.0763029	1.94591	0	59
600764	2017	C3	0	0	0	0	0.0105764	0.227481	0	21.2028	0.28637	1.94591	0.612368	0.686466	3.09104	1	59
969	2017	C3	1.60944	1.09861	1.09861	0	0	0.385923	0	23.0276	0.419771	2.19722	0.35513	0.440738	2.89037	1	59
300289	2017	C2	0	0	0	0	0.0095336	0.258189	0	21.2851	0.18743	1.94591	0.312927	0.44985	1.79176	0	59
600161	2017	C2	0.693147	0	0.693147	0	0.0279273	0.352053	0	22.0223	0.131339	2.19722	0.497737	0.641605	2.99573	1	59
2350	2017	C3	1.94591	1.38629	1.38629	0	0.0488901	0.352049	0	21.7943	0.555191	2.19722	0.360882	0.506072	2.07944	0	59
2392	2017	C3	1.09861	0	1.09861	0	9.37e-05	0.191717	0	22.3931	0.406529	2.3979	0.241231	0.0120802	2.07944	0	59
2612	2017	C1	0	0	0	0	0.0409373	0.0868452	0	22.6603	0.456768	1.60944	0.490639	0.0671785	1.94591	0	59
300065	2017	C3	0	0	0	0	0.018904	0.318015	0	21.5174	0.22619	1.60944	0.215828	0.171894	2.07944	0	59
600085	2017	C2	0	0	0	0	0.0356426	0.255283	0	23.6522	0.296129	2.30259	0.52448	0.790161	3.04452	1	59
300011	2017	C3	2.19722	1.60944	1.60944	1	0.020955	0.330438	1	22.1323	0.392881	2.19722	0.214319	0.251578	2.19722	0	59
600855	2017	C3	2.77259	2.77259	0	0	0.174134	0.313009	0	21.3783	0.498621	2.19722	0.290734	0.485046	3.17805	1	59
938	2017	C3	2.48491	2.07944	1.60944	0	0.0093416	0.389593	0	24.4746	0.321422	1.79176	0.545043	0.378741	2.94444	1	59
300005	2017	C1	0	0	0	0	1	0.220303	0	21.9126	0.20111	2.07944	0.21905	0.129883	2.19722	0	59
2701	2017	C3	0	0	0	0	0.0284102	0.270682	0	23.3869	0.591707	2.19722	0.350099	0.470506	1.79176	0	59
300430	2017	C4	0	0	0	0	0	0.345364	0	21.3644	0.192049	2.19722	0.256916	0.20143	1.09861	0	59
300048	2017	C3	2.70805	2.07944	2.07944	0	0.0778316	0.363265	0	22.2679	0.435598	2.19722	0.217151	0.351204	2.07944	0	59
2599	2017	C2	0	0	0	0	0.197317	0.180762	0	21.5772	0.344909	2.19722	0.241525	0.154971	1.94591	0	59
300296	2017	C3	1.38629	0.693147	1.09861	0	0.462992	0.321728	0	23.2615	0.554871	2.19722	0.314466	0.253518	1.79176	0	59
601992	2017	C3	3.46574	2.56495	2.99573	0	0.0095072	0.276689	0	26.1053	0.698899	2.30259	0.449285	0.74571	1.94591	1	59
786	2017	C3	3.4012	3.09104	2.19722	2	0	0.323006	0	23.5027	0.224386	2.19722	0.357304	0.641664	3.04452	1	59
725	2017	C3	5.15906	4.98361	3.3673	34	0.111667	0.208996	0	26.1053	0.592812	2.48491	0.116768	0.423384	2.83321	1	59
300223	2017	C3	0.693147	0.693147	0	0	0	0.29722	0	20.8689	0.0610962	1.79176	0.201951	0.0396215	1.94591	0	59
2066	2017	C3	0	0	0	0	0.0070673	0.342531	0	22.022	0.747951	2.19722	0.401288	0.446806	2.48491	1	59
300485	2017	C2	0	0	0	0	0.0188734	0.281604	0	21.6207	0.0610962	2.07944	0.4968	0.0612859	1.09861	0	59
300374	2017	C3	1.09861	0.693147	0.693147	0	0.0528687	0.174925	0	21.6418	0.428601	1.94591	0.314047	0.365654	1.09861	0	59
300353	2017	C3	0.693147	0.693147	0	0	0.238894	0.37461	1	21.8399	0.26367	1.94591	0.340858	0.110422	1.79176	0	59
300073	2017	C3	0.693147	0.693147	0	0	0.0005927	0.319671	0	21.7251	0.418515	2.19722	0.270571	0.334054	2.07944	1	59
600435	2017	C3	0	0	0	0	0	0.359614	0	22.3177	0.457808	2.19722	0.337882	0.565315	2.70805	1	59
300456	2017	C3	0	0	0	0	0.174788	0.221455	0	21.8547	0.436632	1.94591	0.499631	0.0364613	1.09861	0	59
2371	2017	C3	1.09861	0	1.09861	1	0.0277733	0.288842	0	22.8207	0.572719	2.3979	0.389026	0.662266	2.07944	1	59
300477	2017	C3	0	0	0	0	0.0548267	0.409301	0	22.0972	0.512771	2.19722	0.225311	0.205456	1.09861	0	59
601989	2017	C3	3.46574	2.77259	2.83321	0	0.0364355	0.281479	0	25.9986	0.573476	2.3979	0.409886	0.629987	2.19722	1	59
600405	2017	C3	2.19722	1.60944	1.60944	0	0.047498	0.375644	0	21.7864	0.520186	2.19722	0.110559	0.0069496	2.63906	0	59
300016	2017	C2	0	0	0	0	0.0210893	0.146396	0	20.8551	0.062802	2.19722	0.226351	0.250799	2.19722	0	59
860	2017	C1	0	0	0	0	0	0.0866723	0	23.6363	0.612907	2.07944	0.374472	0.537365	2.99573	1	59
2829	2017	C3	0	0	0	0	0.0299641	0.342384	0	21.2328	0.461914	1.94591	0.271514	0.351103	0.693147	0	59
600100	2017	C3	4.38203	3.89182	3.46574	0	0.157356	0.359575	0	24.8758	0.610548	1.94591	0.254162	0.260571	3.04452	1	59
600288	2017	C3	0	0	0	0	0.0486069	0.258777	0	21.8675	0.388412	1.94591	0.297527	0.0018719	2.89037	0	59
300406	2017	C2	0	0	0	0	0.161244	0.209182	0	21.2991	0.139794	2.19722	0.133537	0.198053	1.38629	0	59
603616	2017	C3	0	0	0	0	0.0068717	0.314194	0	21.3463	0.576946	2.19722	0.478242	0.0003312	1.09861	0	59
2658	2017	C4	1.60944	1.38629	0.693147	0	0.03814	0.289592	0	21.5111	0.136874	1.94591	0.628653	0.0657843	1.79176	0	59
300003	2017	C3	0	0	0	0	0	0.328779	0	23.272	0.450598	1.94591	0.199598	0.740134	2.19722	0	59
2038	2017	C2	0	0	0	0	0.0005742	0.312027	0	22.2461	0.0623047	1.79176	0.225653	0.312735	2.63906	1	59
300204	2017	C2	0.693147	0	0.693147	0	0.0112674	0.197146	0	21.6897	0.159459	2.19722	0.370757	0.688212	1.94591	0	59
8	2017	C3	2.19722	1.09861	1.94591	0	0.0244184	0.326104	1	23.0915	0.326949	1.94591	0.124187	0.507771	3.2581	0	59
2271	2017	C3	2.77259	1.60944	2.48491	2	0.0555852	0.37319	0	23.3123	0.482263	2.48491	0.295417	0.426398	2.30259	0	59
2151	2017	C3	0	0	0	0	0	0.35631	1	22.6232	0.31237	1.94591	0.315033	0.0687993	2.3979	0	59
600560	2017	C3	1.38629	1.09861	0.693147	1	0	0.277959	0	21.2182	0.528873	2.19722	0.429524	0.45066	2.77259	1	59
300449	2017	C3	0	0	0	0	0.0532109	0.273128	1	21.2977	0.326642	1.94591	0.288757	0.0534714	1.09861	0	59
600980	2017	C3	1.09861	0.693147	0.693147	0	0.0080424	0.346867	0	20.456	0.263549	2.19722	0.4	0.363384	2.63906	1	59
729	2017	C1	1.94591	1.38629	1.38629	0	0.0280178	0.298822	0	23.6191	0.244339	2.70805	0.57396	0.661975	3.04452	1	59
603025	2017	C3	1.09861	0	1.09861	0	0.311239	0.307324	0	21.4755	0.0929699	2.19722	0.307537	0.238595	1.09861	1	59
601600	2017	C3	3.4012	3.13549	2.07944	0	0.0101472	0.259505	0	26.0223	0.67267	2.19722	0.328095	0.624038	2.3979	1	59
2385	2017	C1	2.19722	0.693147	2.07944	0	0	0.361461	0	23.6812	0.388962	1.60944	0.410999	0.23149	2.07944	0	59
601126	2017	C3	4.12713	4.02535	1.94591	14	0.146131	0.145138	0	22.4295	0.282267	1.94591	0.451233	0.565203	2.07944	0	59
2665	2017	C3	1.60944	0	1.60944	0	0.002762	0.176283	0	22.9496	0.18077	2.19722	0.200177	0.375776	1.79176	0	59
300444	2017	C3	0	0	0	0	0.0295917	0.373137	0	21.6722	0.49476	2.19722	0.173262	0.197577	1.09861	0	59
300200	2017	C2	0	0	0	0	0	0.312882	0	21.2716	0.158898	1.94591	0.238401	0.542442	1.94591	0	59
600372	2017	C3	3.29584	2.70805	2.56495	0	0.125418	0.30588	0	23.7768	0.648937	2.30259	0.432208	0.812101	2.83321	1	59
600582	2017	C3	3.91202	3.52636	2.83321	0	0.0053696	0.357762	0	24.3185	0.457774	2.19722	0.692745	0.657607	2.77259	1	59
600031	2017	C3	1.79176	1.09861	1.38629	0	0.0098035	0.302326	0	24.7878	0.547146	2.30259	0.374596	0.527076	2.70805	0	59
600299	2017	C2	0.693147	0	0.693147	0	0.0211384	0.334591	0	23.7833	0.190913	1.94591	0.731856	0.624189	2.89037	1	59
600198	2017	C3	2.77259	2.56495	1.38629	0	0.25041	0.313817	0	22.8898	0.893923	1.94591	0.171467	0.421684	2.99573	1	59
300079	2017	C3	0	0	0	0	0.0022024	0.373581	0	22.1676	0.171848	1.94591	0.155639	0.0291407	2.07944	0	59
300455	2017	C3	1.09861	0.693147	0.693147	0	0.599726	0.327447	0	20.5219	0.140681	2.19722	0.362636	0.115673	1.09861	1	59
601718	2017	C1	1.38629	0	1.38629	0	0.0028591	0.301262	0	24.1699	0.394308	2.19722	0.435663	0.771602	2.07944	1	59
600166	2017	C3	4.76217	4.11087	4.04305	38	0.0435041	0.414299	0	24.8571	0.694915	2.70805	0.270653	0.425463	2.99573	1	59
2362	2017	C3	0.693147	0	0.693147	3	0.118878	0.310989	0	20.7894	0.205834	2.19722	0.221239	0.0901548	2.07944	0	59
300318	2017	C3	1.60944	0	1.60944	0	0.0153336	0.315758	0	21.7303	0.410516	1.94591	0.388127	0.0166142	1.79176	0	59
300472	2017	C3	2.19722	0.693147	2.07944	0	0.0600254	0.342019	0	21.1849	0.463111	1.94591	0.111745	0.129889	1.09861	0	59
600055	2017	C3	0	0	0	0	0.032467	0.193163	0	21.5656	0.180886	2.19722	0.246817	0.415839	3.04452	0	59
300344	2017	C3	0	0	0	1	0.0940616	0.349203	0	21.019	0.514417	1.94591	0.255337	0.0205058	1.79176	0	59
600429	2017	C1	1.38629	1.09861	0.693147	0	0.0396019	0.209645	0	22.7552	0.338446	2.19722	0.357855	0.689488	2.70805	1	59
2662	2017	C3	2.3979	2.30259	0.693147	0	0.0344592	0.273528	0	23.1069	0.521617	2.19722	0.3	0.725917	1.79176	0	59
600062	2017	C2	1.09861	0	1.09861	0	0.584375	0.226535	0	22.968	0.168399	2.30259	0.599859	0.75867	3.04452	1	59
600118	2017	C3	2.63906	2.56495	0.693147	0	0.579292	0.30423	0	22.9999	0.351116	2.3979	0.514627	0.594608	3.04452	1	59
300139	2017	C3	0.693147	0.693147	0	0	0.038115	0.170937	0	21.1299	0.257791	2.07944	0.287409	0.0192728	2.07944	0	59
300034	2017	C3	0	0	0	0	0.0007832	0.298592	0	21.3644	0.251189	2.19722	0.470904	0.527237	2.19722	1	59
600271	2017	C3	4.51086	4.41884	2.19722	2	0.175082	0.452039	0	23.6937	0.36996	2.19722	0.398018	0.60174	2.70805	1	59
2271	2018	C3	1.79176	0.693147	1.60944	0	0.0572192	0.327303	0	23.7014	0.588407	2.48491	0.296815	0.339574	2.3979	0	68
300445	2018	C4	0	0	0	2	0.0536422	0.37765	0	20.2007	0.098925	2.07944	0.192999	0.119565	1.38629	0	68
2385	2018	C1	2.89037	2.70805	1.38629	0	0	0.362098	0	23.6189	0.407907	1.60944	0.412535	0.138592	2.19722	0	68
300003	2018	C3	1.38629	1.09861	0.693147	0	0	0.320211	0	23.4388	0.564089	1.94591	0.136987	0.656027	2.30259	0	68
300719	2018	C3	0	0	0	0	0.37461	0.352725	0	20.8746	0.18659	2.07944	0.354551	0.0063686	0.693147	0	68
600166	2018	C3	4.72739	4.36945	3.55535	15	0.0528993	0.396605	0	24.7993	0.741702	2.63906	0.270653	0.430235	3.04452	1	68
2599	2018	C2	0	0	0	0	0.137332	0.312828	0	21.6095	0.351414	2.19722	0.241021	0.126697	2.07944	0	68
601989	2018	C3	3.58352	3.09104	2.70805	0	0.0344674	0.288289	0	25.9501	0.547758	2.3979	0.355974	0.650179	2.30259	1	68
300204	2018	C2	0	0	0	0	0.0134502	0.27565	0	21.7429	0.113378	2.19722	0.371618	0.668096	2.07944	0	68
2658	2018	C4	1.38629	0.693147	1.09861	0	0.0224148	0.295756	0	21.7893	0.265911	1.94591	0.628645	0.0815163	1.94591	0	68
300065	2018	C3	0	0	0	0	0.0076031	0.388522	0	21.4972	0.215061	1.60944	0.196405	0.0608014	2.19722	0	68
938	2018	C3	2.63906	2.56495	0.693147	0	0.0080562	0.374185	0	24.6061	0.372128	1.94591	0.545043	0.411409	2.99573	1	68
601992	2018	C3	3.46574	2.19722	3.17805	0	0	0.284515	0	26.2496	0.704728	2.19722	0.449285	0.722872	2.07944	1	68
603818	2018	C2	0	0	0	0	0.0204212	0.203613	0	22.7093	0.777314	2.3979	0.326617	0.0362031	1.38629	0	68
300374	2018	C3	0	0	0	0	0.0382906	0.147086	0	21.6954	0.443064	1.94591	0.408261	0.356354	1.38629	0	68
2665	2018	C3	1.60944	0.693147	1.38629	1	0.0087493	0.151275	0	22.8667	0.200986	2.19722	0.200177	0.4641	1.94591	0	68
600195	2018	C2	1.60944	0.693147	1.38629	0	0	0.357908	0	22.6445	0.34828	1.94591	0.499127	0.644099	2.99573	1	68
300072	2018	C2	3.66356	3.49651	1.94591	2	0	0.347312	0	23.9586	0.564264	2.3979	0.294674	0.559439	2.19722	1	68
600733	2018	C3	5.1358	4.75359	4.00733	0	0.0624971	0.402608	0	24.4914	0.624866	2.3979	0.257637	0.0166084	3.13549	1	68
600855	2018	C3	2.99573	2.94444	0.693147	0	0.238229	0.417293	0	21.6307	0.455484	2.19722	0.273875	0.39462	3.21888	1	68
600288	2018	C3	0	0	0	0	0.0413772	0.316667	0	21.8792	0.385962	1.94591	0.297527	0.0004557	2.94444	0	68
300456	2018	C3	1.09861	0.693147	0.693147	0	0.161174	0.197961	0	21.9119	0.424594	1.94591	0.51314	0.0461868	1.38629	0	68
603025	2018	C3	1.94591	0.693147	1.79176	0	0.237861	0.293167	0	21.406	0.0721759	2.19722	0.315578	0.345735	1.38629	1	68
300011	2018	C3	2.63906	1.38629	2.3979	0	0.0257779	0.271083	0	21.9808	0.459597	2.19722	0.214319	0.253992	2.30259	0	68
300449	2018	C3	0.693147	0.693147	0	0	0.746445	0.328387	1	21.5517	0.360411	1.94591	0.265298	0.0286078	1.38629	0	68
300223	2018	C3	1.60944	1.60944	0	0	0	0.2234	0	20.9039	0.0645327	1.79176	0.201708	0.0353489	2.07944	0	68
600582	2018	C3	3.82864	3.52636	2.56495	0	0.0042314	0.377352	0	24.3447	0.442783	2.19722	0.555445	0.785273	2.83321	1	68
600161	2018	C2	0	0	0	0	0.014357	0.326838	0	22.346	0.142134	2.19722	0.499614	0.668097	3.04452	1	68
300016	2018	C2	0	0	0	0	0.0094212	0.144093	0	20.9769	0.0645327	2.19722	0.226351	0.263513	2.30259	0	68
300661	2018	C3	1.60944	1.60944	0	3	0.382212	0.328092	0	20.7837	0.174917	1.60944	0.209711	0.653336	0.693147	0	68
959	2018	C3	4.07754	3.43399	3.3673	0	0.0142825	0.253815	0	25.6293	0.730785	2.19722	0.731856	0.805048	2.99573	1	68
300318	2018	C3	0.693147	0	0.693147	0	0.0151587	0.344134	0	21.7211	0.541381	1.94591	0.389065	0.0090083	1.94591	0	68
600206	2018	C3	0.693147	0.693147	0	0	0.0136709	0.342285	0	21.9788	0.11334	1.79176	0.360664	0.416084	2.99573	1	68
300139	2018	C3	1.09861	0	1.09861	0	0.0236646	0.127257	0	21.1006	0.216959	1.94591	0.259161	0.0119481	2.19722	0	68
300034	2018	C3	0	0	0	0	0.0019497	0.282653	0	21.6727	0.265846	2.07944	0.44289	0.509441	2.30259	1	68
8	2018	C3	2.07944	1.38629	1.60944	0	0.102571	0.335251	0	23.0714	0.29251	2.19722	0.2	0.463069	3.29584	1	68
300048	2018	C3	2.48491	1.09861	2.30259	1	0.0637243	0.35322	0	22.1471	0.435917	1.94591	0.212083	0.326374	2.19722	0	68
300213	2018	C3	2.48491	2.07944	1.60944	0	0	0.399407	0	21.8424	0.364404	2.30259	0.109304	0.132708	2.07944	0	68
600860	2018	C3	0	0	0	0	0.008792	0.296293	0	21.2973	0.513784	2.3979	0.433021	0.579644	3.21888	1	68
2151	2018	C3	1.38629	1.09861	0.693147	0	0	0.3991	0	22.6027	0.350986	1.94591	0.285179	0.0349475	2.48491	0	68
786	2018	C3	3.4012	3.04452	2.30259	2	0	0.288882	0	23.6085	0.193719	2.19722	0.378256	0.681591	3.09104	1	68
2371	2018	C3	2.63906	2.56495	0.693147	0	0.0288347	0.2821	0	23.026	0.624914	2.3979	0.389026	0.706585	2.19722	1	68
300289	2018	C2	0	0	0	0	0.006005	0.262898	0	21.2709	0.168746	1.94591	0.297118	0.467951	1.94591	1	68
300353	2018	C3	0	0	0	1	0.227188	0.368023	0	21.9352	0.324316	1.60944	0.344973	0.0549409	1.94591	0	68
2038	2018	C2	0	0	0	0	0.0002169	0.242269	0	22.3304	0.0941672	1.79176	0.225653	0.326977	2.70805	1	68
600435	2018	C3	0	0	0	0	0	0.360393	0	22.326	0.441557	2.19722	0.307882	0.526599	2.77259	1	68
300444	2018	C3	0.693147	0	0.693147	0	0.0144195	0.346077	0	22.099	0.565654	2.19722	0.173279	0.0773231	1.38629	0	68
2612	2018	C1	0	0	0	0	0.0355776	0.183924	0	22.7087	0.41166	1.60944	0.490639	0.131978	2.07944	0	68
600299	2018	C2	1.09861	1.09861	0	0	0.051948	0.296384	0	23.7891	0.189014	2.19722	0.731856	0.880654	2.94444	1	68
300406	2018	C2	0	0	0	0	0.0804471	0.330348	0	21.3464	0.0871564	2.07944	0.13355	0.111696	1.60944	0	68
600118	2018	C3	2.70805	2.48491	1.38629	0	0.606663	0.351645	0	23.0681	0.363996	2.3979	0.514627	0.593527	3.09104	1	68
600055	2018	C3	0	0	0	1	0.0526304	0.302364	0	21.615	0.172934	2.19722	0.267207	0.391473	3.09104	0	68
300485	2018	C2	1.09861	0.693147	0.693147	0	0.0127048	0.189174	0	21.7387	0.074287	1.94591	0.492525	0.0317121	1.38629	0	68
601600	2018	C3	2.94444	2.07944	2.48491	1	0.0425323	0.296167	0	26.026	0.66313	2.07944	0.338865	0.600603	2.48491	1	68
600031	2018	C3	2.3979	1.79176	1.79176	0	0.0143245	0.355632	0	25.0243	0.559441	2.30259	0.334748	0.574033	2.77259	0	68
600062	2018	C2	0	0	0	0	0.542763	0.216746	0	23.056	0.232635	2.19722	0.599859	0.733161	3.09104	1	68
600560	2018	C3	0.693147	0.693147	0	0	0.0024046	0.271886	0	21.2303	0.525145	2.19722	0.429524	0.45345	2.83321	1	68
300005	2018	C1	0	0	0	0	1	0.212086	0	21.7515	0.153842	1.94591	0.21905	0.0470513	2.30259	0	68
600085	2018	C2	0	0	0	0	0.0423468	0.239796	0	23.7426	0.290478	2.48491	0.52448	0.823335	3.09104	1	68
600100	2018	C3	3.89182	3.21888	3.21888	0	0.168953	0.380821	0	24.876	0.687257	1.94591	0.257536	0.58147	3.09104	1	68
603616	2018	C3	0.693147	0	0.693147	0	0.0056621	0.400578	0	21.5514	0.645895	2.19722	0.478242	0.487473	1.38629	0	68
300477	2018	C3	1.60944	1.38629	0.693147	0	0.048604	0.371985	0	22.2666	0.585383	2.19722	0.22483	0.0499053	1.38629	0	68
601908	2018	C3	0	0	0	0	0.0185295	0.0765165	0	23.4515	0.543188	2.19722	0.350825	0.492646	2.07944	0	68
2662	2018	C3	2.48491	1.79176	1.94591	0	0.0444558	0.218376	0	22.871	0.400751	2.07944	0.304	0.720197	1.94591	0	68
2829	2018	C3	0	0	0	0	0.0229207	0.329849	0	21.2173	0.403044	1.94591	0.274482	0.19082	1.09861	0	68
601126	2018	C3	4.07754	3.97029	1.94591	10	0.155025	0.308152	0	22.4511	0.297762	1.94591	0.451233	0.54972	2.19722	0	68
600980	2018	C3	1.60944	1.09861	1.09861	0	0.0149706	0.314621	0	20.4547	0.24467	2.19722	0.4	0.40194	2.70805	1	68
600271	2018	C3	5.03044	5.00395	1.60944	6	0.232005	0.426721	0	23.7896	0.36581	2.07944	0.39809	0.690737	2.77259	1	68
300472	2018	C3	2.99573	2.56495	2.07944	0	0.0666169	0.323728	0	21.1678	0.267715	1.94591	0.087349	0.110239	1.38629	0	68
860	2018	C1	0	0	0	0	0	0.092073	0	23.7115	0.610659	2.19722	0.3845	0.694979	3.04452	1	68
300667	2018	C4	0.693147	0.693147	0	0	0.702061	0.321129	0	20.0435	0.209737	2.19722	0.29559	0.0786203	0.693147	0	68
300045	2018	C3	1.38629	0	1.38629	0	0	0.324125	0	21.5767	0.196932	2.19722	0.176884	0.0311931	2.19722	0	68
600372	2018	C3	3.49651	3.2581	2.07944	0	0.17	0.296818	0	23.7983	0.634501	2.3979	0.432203	0.836785	2.89037	1	68
2362	2018	C3	0	0	0	1	0.138905	0.320346	0	20.8712	0.235954	2.19722	0.221308	0.104263	2.19722	0	68
2701	2018	C3	0	0	0	0	0.153209	0.318888	0	23.3218	0.582218	2.19722	0.345293	0.617955	1.94591	0	68
600429	2018	C1	0	0	0	0	0.0059927	0.186546	0	23.3241	0.557512	2.19722	0.357855	0.722823	2.77259	1	68
300684	2018	C2	0.693147	0	0.693147	0	0.201939	0.370165	0	20.6225	0.246768	2.19722	0.248237	0.505565	0.693147	0	68
2383	2018	C3	1.09861	1.09861	0	0	0.232946	0.35083	0	22.991	0.590634	1.94591	0.388192	0.112969	2.19722	0	68
729	2018	C1	1.79176	1.09861	1.38629	0	0.0213855	0.29568	0	23.5962	0.222432	2.63906	0.57396	0.693957	3.09104	1	68
2392	2018	C3	2.48491	0.693147	2.3979	0	4.7e-05	0.285842	0	22.3676	0.334142	2.19722	0.241231	0.009323	2.19722	0	68
300296	2018	C3	1.94591	1.09861	1.60944	0	0.429863	0.342266	0	23.4039	0.467458	2.19722	0.30216	0.139414	1.94591	0	68
300593	2018	C3	1.09861	0	1.09861	0	0	0.352725	0	21.0187	0.449518	2.19722	0.218231	0.111977	0.693147	0	68
601718	2018	C1	2.48491	1.60944	2.07944	0	0.0031922	0.333216	0	24.1799	0.428663	2.19722	0.435663	0.718882	2.19722	1	68
601766	2018	C3	7.11883	6.71901	6.01127	0	0.0521914	0.40041	0	26.2496	0.581329	1.94591	0.502791	0.829154	2.3979	1	68
603986	2018	C3	2.30259	2.07944	1.09861	0	0	0.338293	1	21.7744	0.336844	2.19722	0.135401	0.493585	1.09861	0	68
970	2018	C3	0	0	0	0	0.0167562	0.301607	0	22.5627	0.167134	2.19722	0.231744	0.380785	2.94444	1	68
931	2018	C2	0	0	0	0	0.0224791	0.101314	0	21.9839	0.463328	2.19722	0.277793	0.402673	2.99573	0	68
2066	2018	C3	0.693147	0	0.693147	0	0.0090715	0.377859	0	22.028	0.736514	2.19722	0.401288	0.436982	2.56495	1	68
600056	2018	C2	0	0	0	0	0.0503348	0.220807	0	23.9558	0.600029	2.07944	0.41275	0.659052	3.09104	1	68
2350	2018	C3	0	0	0	0	0.0476541	0.338814	0	21.9959	0.488215	2.19722	0.367157	0.516576	2.19722	0	68
300200	2018	C2	0	0	0	0	0	0.304996	0	21.2933	0.14216	1.94591	0.238401	0.506033	2.07944	0	68
300073	2018	C3	0.693147	0	0.693147	0	0.0004603	0.302547	0	22.2045	0.249409	2.19722	0.225	0.553459	2.19722	1	68
300430	2018	C4	1.60944	0.693147	1.38629	1	0.108621	0.352103	0	21.4763	0.227823	2.19722	0.258116	0.317468	1.38629	0	68
725	2018	C3	5.39363	5.30827	2.94444	21	0.0617778	0.204283	0	26.2496	0.604125	2.48491	0.116768	0.386532	2.89037	1	68
969	2018	C3	1.38629	0.693147	1.09861	0	0	0.369143	0	22.9999	0.447671	2.19722	0.35513	0.440415	2.94444	1	68
300079	2018	C3	1.09861	1.09861	0	0	0.0069132	0.33307	0	22.2533	0.200905	1.94591	0.149652	0.0158539	2.19722	0	68
600405	2018	C3	2.30259	1.94591	1.38629	1	0.0500016	0.382845	0	21.672	0.583246	2.19722	0.110559	0.0260436	2.70805	0	68
300344	2018	C3	0	0	0	0	0.28797	0.226072	0	20.7807	0.501971	1.94591	0.250069	0.0503909	1.94591	0	68
603803	2018	C3	0	0	0	0	0.12286	0.275488	0	22.0808	0.362125	2.19722	0.091896	0.345828	0.693147	0	68
600764	2018	C3	0	0	0	0	0.0063176	0.284896	0	21.1106	0.277247	2.07944	0.6468	0.727379	3.13549	1	68
600962	2018	C1	0	0	0	0	0.0122587	0.242664	0	21.3933	0.498896	2.19722	0.445656	0.49874	2.70805	1	68
300455	2018	C3	1.79176	1.38629	1.09861	2	0.92982	0.259002	0	20.5754	0.134056	2.19722	0.362636	0.565181	1.38629	1	68
2612	2019	C1	0	0	0	0	0.0434059	0.150543	0	22.3908	0.304427	1.60944	0.486264	0.118534	2.19722	0	64
300204	2019	C2	1.09861	0	1.09861	0	0.037343	0.290788	0	21.3451	0.121983	2.19722	0.372142	0.653539	2.19722	0	64
2662	2019	C3	0	0	0	0	0.0516532	0.344498	0	22.4902	0.478265	2.07944	0.304	0.6755	2.07944	0	64
600271	2019	C3	4.83628	4.82831	0.693147	2	0.273609	0.407884	0	23.8644	0.377165	2.19722	0.398088	0.615991	2.83321	1	64
600405	2019	C3	3.04452	1.79176	2.77259	2	0.0218146	0.374692	0	21.6737	0.586613	2.19722	0.110973	0.0276637	2.77259	0	64
300456	2019	C3	0.693147	0.693147	0	0	0.200592	0.202548	0	22.1512	0.193477	1.94591	0.428276	0.203534	1.60944	0	64
300072	2019	C2	3.21888	2.94444	1.94591	8	0	0.310588	0	23.7846	0.468912	2.3979	0.294772	0.52791	2.30259	1	64
600429	2019	C1	1.09861	0	1.09861	0	0.0055888	0.156427	0	23.3176	0.549304	2.19722	0.357855	0.692439	2.83321	1	64
2392	2019	C3	1.60944	0.693147	1.38629	0	3.05e-05	0.316836	0	22.4443	0.31781	2.19722	0.241231	0.0139304	2.30259	0	64
300003	2019	C3	0	0	0	0	0	0.295291	0	23.4912	0.497375	1.94591	0.136987	0.606717	2.3979	0	64
959	2019	C3	4.40672	3.7612	3.68888	0	0.0092386	0.317017	0	25.6746	0.719185	2.19722	0.643808	0.879619	3.04452	1	64
2385	2019	C1	1.94591	1.38629	1.38629	0	0	0.369341	0	23.6626	0.393614	1.60944	0.383986	0.116881	2.30259	0	64
300667	2019	C4	0	0	0	0	0.101791	0.356384	0	21.0796	0.400112	2.19722	0.247933	0.0428561	1.09861	0	64
300353	2019	C3	1.60944	1.60944	0	4	0.200686	0.384474	0	21.9101	0.470215	1.94591	0.314529	0.0407681	2.07944	0	64
2658	2019	C4	1.79176	1.09861	1.38629	0	0.0086669	0.29316	0	21.8394	0.297398	1.94591	0.628635	0.0418281	2.07944	0	64
600161	2019	C2	0.693147	0	0.693147	0	0.0145252	0.322692	0	22.5661	0.180072	2.19722	0.499614	0.717906	3.09104	1	64
600299	2019	C2	0	0	0	0	0.0543463	0.274432	0	23.7738	0.185198	2.19722	0.637379	0.879619	2.99573	1	64
2371	2019	C3	0	0	0	0	0.0311979	0.149965	0	23.3432	0.555856	2.3979	0.363145	0.759142	2.30259	1	64
2933	2019	C3	0	0	0	0	0.050209	0.244625	0	21.2305	0.0754253	2.19722	0.379987	0.30668	0.693147	0	64
786	2019	C3	2.94444	2.56495	1.94591	9	0	0.267539	0	23.7896	0.322458	2.19722	0.378256	0.694106	3.13549	1	64
600100	2019	C3	4.12713	3.29584	3.58352	0	0.227185	0.360631	0	24.8496	0.667458	1.94591	0.257536	0.496751	3.13549	1	64
601600	2019	C3	3.4012	2.77259	2.70805	2	0.0814595	0.25991	0	26.0368	0.651722	2.19722	0.296685	0.595384	2.56495	1	64
300296	2019	C3	1.79176	0.693147	1.60944	0	0.431484	0.318613	0	23.4562	0.45326	1.60944	0.30216	0.234346	2.07944	0	64
300011	2019	C3	1.94591	1.79176	0.693147	3	0.045762	0.281786	0	22.0119	0.460543	2.07944	0.161318	0.285003	2.3979	0	64
2271	2019	C3	2.19722	1.09861	1.94591	0	0.0611735	0.324964	0	23.833	0.555674	2.48491	0.283049	0.434796	2.48491	0	64
601992	2019	C3	3.58352	2.56495	3.17805	0	0.0069554	0.251055	0	26.3656	0.707464	2.19722	0.449285	0.72352	2.19722	1	64
2665	2019	C3	3.29584	2.30259	2.89037	0	0.0077272	0.157611	0	22.8978	0.243275	2.19722	0.101224	0.418396	2.07944	0	64
300016	2019	C2	0	0	0	0	0.0465128	0.133418	0	21.2081	0.106731	2.19722	0.223743	0.237369	2.3979	0	64
300034	2019	C3	0	0	0	0	0.0383969	0.334614	0	21.8821	0.315015	2.19722	0.423642	0.570269	2.3979	1	64
300005	2019	C1	0	0	0	0	1	0.211824	0	21.7881	0.15686	2.07944	0.164288	0.141158	2.3979	0	64
603818	2019	C2	0	0	0	0	0.0199549	0.232276	0	22.7667	0.748306	2.3979	0.328403	0.0605129	1.60944	0	64
300223	2019	C3	2.19722	2.19722	0	0	0.0022068	0.218474	0	20.9929	0.0595511	1.79176	0.200283	0.146475	2.19722	0	64
300065	2019	C3	1.38629	1.09861	0.693147	0	0.0173085	0.386018	0	21.5152	0.189116	1.60944	0.196405	0.167455	2.30259	0	64
600372	2019	C3	3.33221	2.94444	2.30259	0	0.233005	0.318765	0	23.8455	0.637733	2.3979	0.432119	0.830866	2.94444	1	64
600206	2019	C3	2.07944	2.07944	0	0	0.0208183	0.392322	0	22.0596	0.141738	1.94591	0.330819	0.406866	3.04452	1	64
600764	2019	C3	2.70805	2.56495	1.09861	0	0.0206086	0.340522	0	22.7625	0.458903	2.07944	0.520895	0.735053	3.17805	1	64
300289	2019	C2	0	0	0	0	0.0055387	0.269891	0	21.2622	0.154114	1.94591	0.29906	0.434198	2.07944	1	64
300213	2019	C3	2.70805	2.56495	1.09861	1	0	0.34862	0	21.8732	0.338281	1.60944	0.099387	0.143389	2.19722	0	64
2701	2019	C3	0.693147	0.693147	0	0	0.106957	0.31444	0	23.4134	0.594529	2.19722	0.404628	0.573553	2.07944	0	64
600560	2019	C3	0.693147	0	0.693147	0	0.0024187	0.30342	0	21.2073	0.501764	2.19722	0.429524	0.453068	2.89037	1	64
603590	2019	C2	0	0	0	0	0.0346324	0.178992	0	21.8782	0.140475	2.19722	0.317417	0.324864	0.693147	0	64
600198	2019	C3	2.70805	2.30259	1.79176	1	0.312688	0.375619	0	22.4759	0.752975	1.79176	0.171467	0.366707	3.09104	1	64
300472	2019	C3	1.38629	0.693147	1.09861	1	0.0285606	0.378887	0	21.1798	0.290932	1.94591	0.09	0.158049	1.60944	0	64
300048	2019	C3	2.83321	1.79176	2.48491	2	0.0805739	0.383915	0	22.0463	0.38073	1.94591	0.214817	0.219691	2.30259	0	64
300485	2019	C2	0	0	0	0	0.0130975	0.208763	0	21.7549	0.0595511	1.94591	0.492525	0.0199367	1.60944	0	64
2350	2019	C3	1.38629	1.09861	0.693147	0	0.0862558	0.335325	0	21.9416	0.417682	2.19722	0.271116	0.507042	2.30259	0	64
600435	2019	C3	0	0	0	0	0	0.361971	0	22.317	0.424783	1.79176	0.307882	0.525406	2.83321	1	64
601989	2019	C3	3.85015	3.3673	2.94444	0	0.0482133	0.293119	0	25.9308	0.527283	2.30259	0.357263	0.669937	2.3979	1	64
601766	2019	C3	7.17854	6.7901	6.04737	0	0.0585703	0.392872	0	26.3951	0.585923	1.94591	0.502791	0.79256	2.48491	1	64
600055	2019	C3	0	0	0	0	0.0775215	0.313089	0	21.6657	0.149086	2.19722	0.267207	0.402279	3.13549	0	64
601908	2019	C3	2.99573	2.19722	2.48491	0	0.0142985	0.173381	0	23.5467	0.569399	2.19722	0.351226	0.460041	2.19722	0	64
860	2019	C1	0	0	0	0	0	0.063925	0	23.8153	0.661229	2.19722	0.3845	0.685773	3.09104	1	64
300045	2019	C3	1.09861	1.09861	0	0	0	0.331979	0	21.5606	0.260324	2.19722	0.177018	0.1086	2.30259	0	64
2151	2019	C3	1.09861	0.693147	0.693147	0	0	0.39007	0	22.5385	0.414525	1.94591	0.298598	0.190541	2.56495	0	64
300449	2019	C3	0	0	0	0	0.75186	0.262699	1	21.2781	0.467636	2.19722	0.201334	0.12024	1.60944	0	64
600195	2019	C2	1.60944	0.693147	1.38629	0	0	0.384276	0	22.4591	0.188439	1.94591	0.499127	0.59821	3.04452	1	64
729	2019	C1	0.693147	0	0.693147	0	0.02387	0.29723	0	23.6226	0.239321	2.3979	0.57396	0.679882	3.13549	1	64
600085	2019	C2	1.09861	0	1.09861	0	0.0479149	0.236723	0	23.7641	0.299286	2.48491	0.52448	0.796985	3.13549	1	64
300406	2019	C2	0	0	0	0	0.0482745	0.358105	0	21.4906	0.0849969	2.19722	0.13355	0.189824	1.79176	0	64
300719	2019	C3	2.77259	1.09861	2.63906	0	0.372522	0.336986	0	20.9773	0.240211	2.07944	0.353221	0.0535969	1.09861	0	64
300374	2019	C3	0	0	0	0	0.0363252	0.111614	0	21.7932	0.47432	1.94591	0.408261	0.344004	1.60944	0	64
300073	2019	C3	0	0	0	1	0.0004703	0.213537	0	22.2468	0.254019	2.19722	0.225	0.522161	2.30259	1	64
600733	2019	C3	5.37064	4.85981	4.46591	0	0.0517813	0.373111	0	24.8031	0.701501	2.3979	0.295742	0.607731	3.17805	1	64
300430	2019	C4	1.60944	1.09861	1.09861	0	0.0503769	0.30964	0	21.5764	0.264554	2.19722	0.258116	0.338194	1.60944	0	64
2038	2019	C2	0.693147	0	0.693147	0	0.000233	0.279569	0	22.3767	0.0772746	1.79176	0.225814	0.320708	2.77259	1	64
300661	2019	C3	2.83321	2.77259	0.693147	4	0.403128	0.348912	0	21.0551	0.195654	1.60944	0.208871	0.567963	1.09861	0	64
2383	2019	C3	0	0	0	0	0.349162	0.306939	0	22.8693	0.656472	1.94591	0.291144	0.196412	2.30259	1	64
600860	2019	C3	0	0	0	0	0.0066705	0.274566	0	21.2366	0.580675	2.3979	0.433021	0.5675	3.2581	1	64
300684	2019	C2	0	0	0	0	0.150451	0.376086	0	20.7599	0.232747	2.19722	0.248237	0.400761	1.09861	0	64
931	2019	C2	0	0	0	0	0.0232501	0.209739	0	21.9992	0.481596	2.19722	0.277793	0.396819	3.04452	0	64
2066	2019	C3	0	0	0	0	0.0260291	0.385936	0	22.0631	0.731281	2.19722	0.401288	0.432157	2.63906	1	64
600118	2019	C3	3.33221	3.29584	0.693147	0	1	0.329844	0	23.1769	0.368642	2.3979	0.514627	0.59826	3.13549	1	64
600528	2019	C3	5.22036	4.47734	4.58497	0	0.0213562	0.359105	0	24.3838	0.514094	1.94591	0.285824	0.67377	2.94444	1	64
300445	2019	C4	0	0	0	0	0.0495024	0.408816	0	20.2944	0.0980736	2.07944	0.189015	0.0466618	1.60944	0	64
2829	2019	C3	0	0	0	0	0.0227503	0.243536	0	21.1169	0.346859	1.94591	0.285318	0.0477194	1.38629	0	64
600855	2019	C3	3.04452	2.77259	1.79176	0	0.0872324	0.329978	0	21.9596	0.449086	2.07944	0.321096	0.136263	3.2581	1	64
300318	2019	C3	1.09861	0	1.09861	0	0.0109409	0.381814	0	21.7145	0.609536	1.94591	0.39027	0.0140263	2.07944	0	64
969	2019	C3	1.79176	1.79176	0	0	0	0.360004	0	22.9502	0.418859	2.19722	0.35513	0.418823	2.99573	1	64
603025	2019	C3	1.38629	0.693147	1.09861	0	0.0915517	0.329732	0	21.4642	0.134986	2.19722	0.320321	0.377878	1.60944	1	64
600062	2019	C2	0	0	0	0	0.505115	0.216828	0	23.146	0.230588	2.3979	0.599859	0.699904	3.13549	1	64
600582	2019	C3	3.63759	3.2581	2.56495	0	0.0062041	0.359703	0	24.3267	0.411822	2.07944	0.555445	0.711329	2.89037	1	64
603803	2019	C3	1.60944	1.09861	1.09861	1	0.130458	0.275228	0	22.0847	0.327822	2.19722	0.091896	0.244332	1.09861	0	64
300455	2019	C3	1.79176	1.38629	1.09861	0	0.01728	0.364146	0	21.5468	0.367719	2.19722	0.213179	0.538108	1.60944	1	64
938	2019	C3	2.19722	2.19722	0	0	0.0066607	0.375928	0	24.7259	0.408855	1.94591	0.536628	0.803257	3.04452	1	64
600962	2019	C1	0	0	0	0	0.0126547	0.270601	0	21.579	0.579647	2.19722	0.445656	0.492335	2.77259	1	64
8	2019	C3	2.89037	2.19722	2.30259	0	0.20763	0.376578	0	23.2119	0.370962	2.19722	0.22923	0.452802	3.33221	1	64
603516	2019	C3	0	0	0	0	0.999255	0.325425	0	20.6625	0.11499	2.19722	0.290251	0.146498	0.693147	0	64
300593	2019	C3	0	0	0	0	0	0.295209	0	21.0723	0.418559	2.19722	0.217678	0.271309	1.09861	0	64
601126	2019	C3	3.61092	3.49651	1.60944	11	0.176181	0.303993	0	22.4868	0.332556	1.94591	0.451233	0.558454	2.30259	0	64
603986	2019	C3	1.94591	1.79176	0.693147	1	0.0095551	0.350308	0	22.5435	0.153475	2.19722	0.100132	0.554988	1.38629	0	64
970	2019	C3	1.38629	0.693147	1.09861	0	0.0137764	0.318483	0	22.59	0.167436	2.19722	0.231744	0.383661	2.99573	1	64
600980	2019	C3	1.09861	0.693147	0.693147	1	0.011349	0.355311	0	20.5548	0.252344	2.19722	0.392269	0.402024	2.77259	1	64
300200	2019	C2	0	0	0	0	0	0.301975	0	21.3631	0.127174	1.94591	0.233048	0.410068	2.19722	0	64
2755	2019	C2	0	0	0	0	0.0023237	0.249326	0	22.0295	0.31839	2.19722	0.342043	0.0533235	1.60944	0	64
600288	2019	C3	0	0	0	0	0.0536436	0.297645	0	21.9093	0.37825	1.94591	0.297527	0.0155963	2.99573	0	64
300139	2019	C3	0	0	0	0	0.0288144	0.133488	0	20.9667	0.18315	1.94591	0.225109	0.0203832	2.30259	0	64
2362	2019	C3	1.38629	1.38629	0	0	0.18111	0.305507	0	20.9863	0.263904	2.19722	0.221351	0.0841611	2.30259	0	64
600166	2019	C3	4.7185	4.18966	3.85015	11	0.0683392	0.383542	0	24.6968	0.713894	2.3979	0.274561	0.439204	3.09104	1	64
600056	2019	C2	0	0	0	0	0.0664505	0.218943	0	24.1189	0.630921	2.07944	0.41275	0.617698	3.13549	1	64
600031	2019	C3	3.29584	3.04452	1.94591	0	0.016448	0.380861	0	25.2291	0.497171	2.30259	0.299969	0.604666	2.83321	0	64
725	2019	C3	5.33272	5.25749	2.77259	29	0.0526416	0.217775	0	26.3951	0.585627	2.48491	0.116768	0.440219	2.94444	1	64
2599	2019	C2	0	0	0	0	0.127779	0.316495	0	21.7051	0.337227	2.19722	0.242186	0.105746	2.19722	0	64
300477	2019	C3	1.79176	0.693147	1.60944	0	0.0407478	0.410685	0	22.2541	0.566162	2.19722	0.195158	0.093252	1.60944	0	64
601718	2019	C1	2.19722	1.09861	1.94591	0	0.0036488	0.355454	0	24.1636	0.420217	2.07944	0.435663	0.712488	2.30259	1	64
300079	2019	C3	0	0	0	0	0.0146561	0.341552	0	22.2084	0.129133	1.79176	0.150047	0.0316712	2.30259	0	64
603616	2019	C3	2.19722	0.693147	2.07944	0	0.0041168	0.356897	0	21.5549	0.675544	2.19722	0.461199	0.468119	1.60944	0	64
300444	2019	C3	0.693147	0.693147	0	0	0.0198435	0.348362	0	21.7771	0.736605	2.19722	0.158691	0.0240741	1.60944	0	64
300003	2020	C3	1.94591	1.09861	1.60944	0	0	0.326695	0	23.6223	0.419645	1.94591	0.135247	0.383667	2.48491	0	47
601992	2020	C3	3.3673	2.3979	2.94444	0	0.0068319	0.292829	0	26.3978	0.675801	2.19722	0.449285	0.725325	2.30259	1	47
300034	2020	C3	0	0	0	0	0.0198879	0.281611	0	22.0268	0.347568	2.19722	0.423173	0.649373	2.48491	1	47
786	2020	C3	3.85015	3.04452	3.29584	6	0	0.356635	0	23.8551	0.238294	2.19722	0.378256	0.667723	3.17805	1	47
601126	2020	C3	3.73767	3.52636	2.19722	11	0.262236	0.313122	0	22.6487	0.393538	1.94591	0.451233	0.58108	2.3979	0	47
600435	2020	C3	1.09861	1.09861	0	0	0	0.333878	0	22.3845	0.43613	2.07944	0.227882	0.467393	2.89037	1	47
600288	2020	C3	0	0	0	0	0.0465968	0.286962	0	22.0052	0.413872	1.94591	0.297527	0.0193355	3.04452	0	47
600206	2020	C3	1.94591	1.94591	0	0	0.0276841	0.405491	0	22.173	0.178308	1.94591	0.330843	0.415933	3.09104	1	47
600062	2020	C2	0.693147	0.693147	0	0	0.467476	0.238929	0	23.2423	0.244795	2.3979	0.599859	0.667006	3.17805	1	47
938	2020	C3	1.94591	1.94591	0	0	0.0008225	0.362811	0	24.798	0.419034	1.94591	0.464517	0.675056	3.09104	1	47
300213	2020	C3	1.79176	1.60944	0.693147	0	0	0.349033	0	21.8334	0.293037	1.60944	0.090571	0.0459729	2.30259	0	47
725	2020	C3	5.40717	5.34233	2.70805	44	0.061496	0.227632	0	26.3978	0.591291	2.48491	0.116768	0.414865	2.99573	1	47
860	2020	C1	0.693147	0.693147	0	0	0	0.208323	0	23.7994	0.641382	2.19722	0.375063	0.695518	3.13549	1	47
300667	2020	C4	0	0	0	1	0.0980865	0.35094	0	21.1691	0.263392	2.19722	0.212164	0.0256357	1.38629	0	47
300318	2020	C3	0	0	0	0	0.0075029	0.319622	0	22.0357	0.612702	1.94591	0.39027	0.0127158	2.19722	0	47
2385	2020	C1	2.30259	1.60944	1.79176	0	0	0.324977	0	23.9031	0.457742	1.94591	0.298829	0.163805	2.3979	0	47
603025	2020	C3	1.09861	0	1.09861	0	0.0580506	0.32645	0	21.452	0.109335	2.19722	0.325045	0.331405	1.79176	1	47
600429	2020	C1	0	0	0	0	0.0043182	0.200533	0	23.3165	0.552284	2.19722	0.357855	0.781378	2.89037	1	47
603590	2020	C2	0	0	0	0	0.0053206	0.227904	0	22.0545	0.185364	2.19722	0.317417	0.192912	1.09861	0	47
300593	2020	C3	1.38629	1.09861	0.693147	0	0	0.329891	0	21.2352	0.410808	2.19722	0.217693	0.152598	1.38629	0	47
603818	2020	C2	0	0	0	0	0.0176007	0.212325	0	22.7622	0.660383	2.30259	0.229679	0.153812	1.79176	0	47
2362	2020	C3	0	0	0	0	0.182821	0.28955	0	21.4644	0.202466	2.19722	0.221351	0.107525	2.3979	0	47
959	2020	C3	3.58352	2.99573	2.83321	0	0.0731189	0.297254	0	25.6956	0.731025	2.19722	0.643808	0.875586	3.09104	1	47
600528	2020	C3	4.85203	3.93183	4.35671	0	0.0481336	0.358192	0	24.5118	0.504652	1.79176	0.285824	0.682157	2.99573	1	47
603803	2020	C3	1.09861	0	1.09861	1	0.105409	0.293618	0	22.0273	0.271531	2.19722	0.091896	0.0667306	1.38629	0	47
969	2020	C3	2.89037	2.48491	1.94591	1	0	0.308508	0	22.952	0.392032	2.19722	0.35513	0.406699	3.04452	1	47
600195	2020	C2	2.19722	1.38629	1.79176	0	0	0.373733	0	22.6351	0.206394	1.94591	0.496346	0.590394	3.09104	1	47
601766	2020	C3	7.30384	6.88653	6.23048	0	0.061673	0.380899	0	26.3978	0.568935	1.94591	0.507281	0.765043	2.56495	1	47
2701	2020	C3	0	0	0	0	0.0922609	0.287234	0	23.4375	0.549762	2.07944	0.370549	0.559575	2.19722	0	47
300406	2020	C2	0	0	0	0	0.0143366	0.236071	0	22.1004	0.136288	2.19722	0.148064	0.19426	1.94591	0	47
600372	2020	C3	3.2581	2.83321	2.30259	2	0.296372	0.308488	0	23.9309	0.553869	2.3979	0.394315	0.763549	2.99573	1	47
300016	2020	C2	0	0	0	0	0.0281292	0.259971	0	21.7697	0.335549	2.19722	0.223831	0.162344	2.48491	0	47
300139	2020	C3	0	0	0	0	0.0143854	0.198517	0	20.8438	0.13899	1.94591	0.197645	0.0072328	2.3979	0	47
300200	2020	C2	0	0	0	0	0	0.315316	0	21.4525	0.140279	1.94591	0.233263	0.421904	2.30259	0	47
2038	2020	C2	0.693147	0.693147	0	0	0.0001845	0.362222	0	22.4087	0.0760161	1.79176	0.225913	0.323774	2.83321	1	47
2066	2020	C3	1.60944	0.693147	1.38629	0	0.0414378	0.373655	0	22.042	0.707688	2.19722	0.401288	0.455795	2.70805	1	47
300289	2020	C2	0	0	0	0	0.0197721	0.25325	0	21.211	0.153457	1.79176	0.29906	0.394937	2.19722	1	47
600980	2020	C3	2.30259	1.38629	1.94591	0	0.0032334	0.316078	0	20.6275	0.256373	2.19722	0.392269	0.402643	2.83321	1	47
2829	2020	C3	0	0	0	0	0.0194422	0.271762	0	21.2747	0.334819	1.94591	0.256492	0.0668607	1.60944	0	47
600271	2020	C3	5.03044	5.01063	1.38629	3	0.291753	0.381047	0	23.9072	0.345173	2.19722	0.400166	0.56869	2.89037	1	47
2383	2020	C3	0.693147	0.693147	0	0	0.433602	0.351962	0	22.7066	0.754521	1.94591	0.238456	0.262972	2.3979	1	47
601718	2020	C1	1.60944	0.693147	1.38629	0	0.0019026	0.345704	0	24.1253	0.427451	1.94591	0.455563	0.605873	2.3979	1	47
2612	2020	C1	0	0	0	0	0.0740162	0.200461	0	22.363	0.302084	1.60944	0.478159	0.14164	2.30259	0	47
300485	2020	C2	1.38629	0	1.38629	0	0.0136431	0.244814	0	21.8189	0.0554734	2.07944	0.495081	0.041422	1.79176	0	47
2933	2020	C3	0	0	0	0	0.029936	0.283013	0	21.2785	0.0839435	2.19722	0.379987	0.217278	1.09861	0	47
2662	2020	C3	0	0	0	0	0.0449528	0.255065	0	22.3631	0.385741	2.19722	0.304	0.572876	2.19722	0	47
300477	2020	C3	1.79176	1.60944	0.693147	0	0.0413978	0.3457	0	22.147	0.700611	2.19722	0.175109	0.0662173	1.79176	0	47
2955	2020	C3	2.19722	1.38629	1.79176	0	0.0861411	0.388879	0	22.1436	0.266233	2.07944	0.173322	0.376901	0.693147	0	47
300048	2020	C3	2.30259	1.60944	1.79176	0	0.0254931	0.337691	0	21.6788	0.367624	1.94591	0.188347	0.229924	2.3979	0	47
300449	2020	C3	0	0	0	0	0.761081	0.221582	0	21.0616	0.34702	2.19722	0.204372	0.0765753	1.79176	0	47
2350	2020	C3	2.3979	1.60944	1.94591	0	0.187481	0.32015	0	21.9224	0.3766	2.19722	0.271118	0.493491	2.3979	0	47
300065	2020	C3	1.38629	1.09861	0.693147	0	0.0385535	0.399584	0	21.7944	0.439565	1.60944	0.192416	0.125302	2.3979	0	47
300684	2020	C2	0	0	0	0	0.249947	0.333668	0	21.4088	0.139625	2.19722	0.222701	0.252358	1.38629	0	47
600085	2020	C2	0.693147	0	0.693147	0	0.0362256	0.285483	0	23.8069	0.288087	2.48491	0.52448	0.640196	3.17805	1	47
600166	2020	C3	4.47734	4.14314	3.2581	16	0.0670649	0.418075	0	24.6888	0.707365	2.3979	0.274561	0.429674	3.13549	1	47
300719	2020	C3	1.94591	0.693147	1.79176	0	0.323422	0.293923	0	21.0903	0.271717	2.07944	0.353463	0.142231	1.38629	0	47
300374	2020	C3	1.38629	0.693147	1.09861	0	0.047464	0.192853	0	21.8946	0.524152	1.94591	0.306196	0.505166	1.79176	1	47
601600	2020	C3	3.46574	2.56495	2.99573	7	0	0.319	0	25.9958	0.634833	1.79176	0.296685	0.622346	2.63906	1	47
300455	2020	C3	2.30259	1.94591	1.38629	0	0.0144768	0.297932	0	21.6734	0.396463	2.19722	0.201179	0.586552	1.79176	1	47
300079	2020	C3	0	0	0	3	0.0125539	0.334023	0	22.2408	0.134205	1.79176	0.150131	0.0245278	2.3979	0	47
931	2020	C2	0	0	0	0	0.0196423	0.21836	0	21.9631	0.44695	2.19722	0.277793	0.421214	3.09104	0	47
600031	2020	C3	4.40672	3.95124	3.43399	0	0.0362501	0.424128	0	25.5616	0.539123	2.30259	0.30164	0.616484	2.89037	0	47
600855	2020	C3	2.99573	2.30259	2.3979	0	0.0702532	0.328047	0	22.2484	0.606698	2.19722	0.321868	0.0889659	3.29584	1	47
600118	2020	C3	2.99573	2.99573	0	0	0.586886	0.315791	0	23.1734	0.331964	2.30259	0.514627	0.582534	3.17805	1	47
2271	2020	C3	1.94591	0	1.94591	0	0.0432705	0.347667	0	24.05	0.467405	2.48491	0.251005	0.506816	2.56495	0	47
600161	2020	C2	0	0	0	0	0.0386642	0.324789	0	22.7436	0.20025	2.19722	0.499614	0.711081	3.13549	1	47
300445	2020	C4	1.60944	1.38629	0.693147	0	0.0577837	0.379874	0	20.7187	0.0795739	2.07944	0.162589	0.14594	1.79176	0	47
600056	2020	C2	1.38629	0	1.38629	0	0.0736144	0.243441	0	24.2256	0.631889	2.19722	0.41275	0.58827	3.17805	1	47
300011	2020	C3	1.60944	0	1.60944	0	0.0232838	0.341405	0	21.9179	0.553306	2.19722	0.131415	0.273056	2.48491	0	47
2371	2020	C3	2.99573	2.94444	0.693147	0	0.0338754	0.310074	0	23.5865	0.59403	2.3979	0.358891	0.765713	2.3979	1	47
300204	2020	C2	0	0	0	0	0.0194154	0.362983	0	21.3418	0.144757	2.19722	0.372142	0.617498	2.30259	0	47
970	2020	C3	0.693147	0	0.693147	0	0.011611	0.302389	0	22.6823	0.227596	2.19722	0.231744	0.403687	3.04452	1	47
300444	2020	C3	1.38629	1.09861	0.693147	0	0.0133794	0.311139	0	21.6973	0.719463	2.19722	0.144964	0.0075176	1.79176	0	47
300296	2020	C3	2.07944	1.38629	1.60944	0	0.470937	0.331151	0	23.3361	0.467898	1.60944	0.276851	0.161131	2.19722	0	47
2151	2020	C3	1.60944	1.38629	0.693147	0	0	0.379246	0	22.6836	0.345865	1.94591	0.26083	0.170162	2.63906	0	47
600299	2020	C2	0.693147	0	0.693147	0	0.0538956	0.324913	0	23.7494	0.251491	2.19722	0.637379	0.880482	3.04452	1	47
600764	2020	C3	2.77259	2.56495	1.38629	0	0.018623	0.316078	0	22.9706	0.278329	2.19722	0.463016	0.741513	3.21888	1	47
600100	2020	C3	4.2485	3.55535	3.58352	0	0.193173	0.365139	0	24.8557	0.670244	1.94591	0.21	0.447732	3.17805	1	47
600055	2020	C3	1.09861	0.693147	0.693147	0	0.113049	0.301618	0	21.774	0.167932	2.07944	0.267207	0.358342	3.17805	0	47
601908	2020	C3	1.09861	0	1.09861	1	0.0129113	0.247586	0	23.5488	0.543758	2.19722	0.341241	0.395654	2.30259	0	47
300353	2020	C3	2.70805	2.3979	1.60944	0	0.368276	0.363308	0	21.6344	0.667489	1.94591	0.260138	0.0954296	2.19722	0	47
600962	2020	C1	0.693147	0	0.693147	0	0.011341	0.287389	0	21.6177	0.657508	2.19722	0.445656	0.461223	2.83321	1	47
729	2020	C1	0	0	0	0	0.0238433	0.274248	0	23.6406	0.249383	2.56495	0.57396	0.694277	3.17805	1	47
600198	2020	C3	1.79176	1.79176	0	0	0.699744	0.336532	0	21.8676	0.884518	1.79176	0.171467	0.354939	3.13549	1	47
300072	2020	C2	2.48491	2.07944	1.60944	38	0	0.327178	0	23.6619	0.482594	2.3979	0.294772	0.521918	2.3979	1	47
300005	2020	C1	0	0	0	0	1	0.197151	0	21.5986	0.117196	2.07944	0.165699	0.124586	2.48491	0	47
600405	2020	C3	2.19722	1.79176	1.38629	1	0.0147754	0.35865	0	21.664	0.588102	2.19722	0.111531	0.0159359	2.83321	0	47
300456	2020	C3	1.38629	1.38629	0	0	0.140621	0.293632	0	22.2868	0.250495	1.94591	0.383913	0.169496	1.79176	0	47
600733	2020	C3	5.67332	5.273	4.57471	0	0.0494548	0.391819	0	24.4989	0.739064	2.30259	0.295742	0.545787	3.21888	1	47
600560	2020	C3	0	0	0	0	0.004181	0.247431	0	21.3975	0.573269	2.19722	0.429524	0.450655	2.94444	1	47
603267	2020	C3	0	0	0	0	0.251115	0.303385	0	21.8726	0.180094	2.19722	0.287483	0.33536	0.693147	0	47
603516	2020	C3	0	0	0	0	0.408982	0.384029	0	21.0509	0.260487	2.19722	0.285166	0.0802666	1.09861	0	47
300661	2020	C3	3.58352	3.58352	0	2	0.344034	0.35582	0	21.3475	0.197321	1.60944	0.207555	0.701514	1.38629	0	47
300073	2020	C3	1.09861	0	1.09861	0	0.0003137	0.229781	0	22.5052	0.35859	2.07944	0.216619	0.59675	2.3979	1	47
2738	2020	C3	1.09861	1.09861	0	0	0	0.261449	0	22.3166	0.355127	2.19722	0.181836	0.315181	1.94591	0	47
2658	2020	C4	2.07944	0	2.07944	1	0.00855	0.303823	0	21.8991	0.311213	1.94591	0.628632	0.0700953	2.19722	0	47
601989	2020	C3	4.02535	3.43399	3.2581	0	0.0498118	0.312536	0	25.8731	0.500304	2.3979	0.357263	0.646536	2.48491	1	47
603986	2020	C3	1.60944	1.09861	1.09861	0	0.0107668	0.352113	0	23.1838	0.0868219	2.19722	0.085438	0.468897	1.60944	0	47
300223	2020	C3	1.79176	1.79176	0	0	0.0067484	0.309482	0	22.917	0.0832654	2.19722	0.129125	0.398996	2.30259	0	47
8	2020	C3	3.71357	3.13549	2.94444	0	0.200355	0.404302	0	23.2749	0.480167	2.19722	0.256192	0.446257	3.33221	1	47
2755	2020	C2	0	0	0	0	0.0008888	0.256916	0	22.0604	0.203485	2.19722	0.342043	0.0446151	1.79176	0	47
300045	2020	C3	2.07944	0	2.07944	0	0	0.325004	0	21.5963	0.269646	2.19722	0.177244	0.0317348	2.3979	0	47
600582	2020	C3	4.48864	4.26268	2.94444	0	0.0083966	0.344083	0	24.3695	0.410381	2.19722	0.555445	0.708527	2.94444	1	47
2392	2020	C3	1.09861	0	1.09861	0	0.0049639	0.314553	0	22.5478	0.334051	2.19722	0.241231	0.074589	2.3979	0	47
2599	2020	C2	1.09861	1.09861	0	0	0.13902	0.34167	0	21.6408	0.445206	2.19722	0.22722	0.180226	2.30259	0	47
300430	2020	C4	1.38629	0	1.38629	0	0.0463322	0.334948	0	21.6491	0.29246	2.19722	0.188265	0.296443	1.79176	0	47
603616	2020	C3	0	0	0	0	0.0043963	0.278595	0	21.6005	0.676046	2.19722	0.455744	0.461009	1.79176	0	47
300296	2021	C3	2.19722	1.60944	1.60944	0	0.364854	0.353247	0	23.4863	0.507812	1.60944	0.226122	0.166322	2.30259	0	34
725	2021	C3	5.42054	5.36129	2.63906	73	0	0.277048	0	26.4523	0.517767	2.48491	0.10569	0.282278	3.04452	1	34
729	2021	C1	1.38629	0.693147	1.09861	0	0	0.275625	0	23.6896	0.280513	2.56495	0.57396	0.666971	3.21888	1	34
300223	2021	C3	1.09861	0	1.09861	0	0.007993	0.335809	0	23.1512	0.0893009	2.19722	0.125749	0.544118	2.3979	0	34
969	2021	C3	1.94591	1.60944	1.09861	0	0	0.322799	0	23.0387	0.404743	2.19722	0.35513	0.37846	3.09104	1	34
300374	2021	C3	0	0	0	0	0.0461987	0.361758	0	21.8603	0.624167	2.19722	0.306196	0.488769	1.94591	1	34
300477	2021	C3	1.79176	1.09861	1.38629	0	0.0582394	0.359085	0	22.3532	0.542527	2.19722	0.118038	0.147942	1.94591	0	34
8	2021	C3	2.89037	2.3979	2.07944	0	0.178702	0.376168	0	23.2393	0.568954	2.19722	0.256192	0.430151	3.3673	1	34
601766	2021	C3	6.62936	6.13773	5.68698	0	0	0.358246	0	26.4523	0.572914	1.94591	0.507281	0.756	2.63906	1	34
300200	2021	C2	0	0	0	0	0.0053289	0.325634	0	21.4876	0.153131	1.94591	0.233649	0.407896	2.3979	0	34
601989	2021	C3	4.26268	3.66356	3.49651	0	0.0577801	0.282281	0	25.917	0.522052	2.3979	0.345253	0.63457	2.56495	1	34
2066	2021	C3	0	0	0	0	0.0493231	0.364015	0	22.0788	0.695983	2.19722	0.401288	0.445562	2.77259	1	34
2658	2021	C4	0	0	0	0	0	0.33176	0	21.9577	0.256733	1.94591	0.583534	0.0481005	2.30259	0	34
300661	2021	C3	1.94591	1.94591	0	3	0.50931	0.353607	0	21.8381	0.211392	1.60944	0.206114	0.712459	1.60944	0	34
959	2021	C3	4.02535	3.4012	3.29584	1	0	0.297186	0	25.7151	0.665948	2.19722	0.504472	0.860243	3.13549	1	34
300858	2021	C1	0	0	0	0	0.0571217	0.310889	0	20.7632	0.0704626	1.94591	0.302418	0.241358	0.693147	0	34
600372	2021	C3	3.09104	2.3979	2.48491	0	0.363372	0.310641	0	23.9914	0.556327	1.79176	0.394315	0.767251	3.04452	1	34
2383	2021	C3	1.09861	0	1.09861	0	0	0.316417	0	22.33	0.66432	2.19722	0.239736	0.248174	2.48491	1	34
600733	2021	C3	5.17615	4.81218	4.00733	0	0.0486948	0.402205	0	24.3889	0.701009	2.3979	0.295742	0.300897	3.2581	1	34
600528	2021	C3	4.21951	3.43399	3.63759	0	0.0596373	0.338197	0	24.6187	0.526994	1.79176	0.285824	0.682146	3.04452	1	34
601126	2021	C3	3.55535	3.43399	1.60944	7	0.301537	0.312555	0	22.7208	0.474443	1.94591	0.451233	0.668915	2.48491	0	34
2662	2021	C3	0	0	0	0	0.0394442	0.3781	0	22.2741	0.306928	2.19722	0.304	0.539973	2.30259	0	34
938	2021	C3	3.04452	2.89037	1.38629	0	0.0007215	0.325157	0	24.9194	0.463081	1.94591	0.464517	0.677962	3.13549	1	34
300213	2021	C3	1.38629	1.09861	0.693147	0	0	0.337419	0	21.8325	0.280621	1.60944	0.090949	0.0041544	2.3979	0	34
931	2021	C2	0	0	0	0	0.0138241	0.234243	0	22.0308	0.509501	2.19722	0.277793	0.391351	3.13549	0	34
600299	2021	C2	0.693147	0	0.693147	0	0.192231	0.297747	0	23.7633	0.262133	2.19722	0.637379	0.874684	3.09104	1	34
600271	2021	C3	5.03044	5.02388	0.693147	20	0.334153	0.37942	0	23.8502	0.264807	2.19722	0.400159	0.563658	2.94444	1	34
2350	2021	C3	1.60944	1.09861	1.09861	0	0	0.317571	0	21.9624	0.394957	2.30259	0.271118	0.421664	2.48491	0	34
2371	2021	C3	2.83321	2.83321	0	0	0.038985	0.25846	0	24.159	0.446186	2.3979	0.3389	0.795477	2.48491	1	34
603590	2021	C2	0	0	0	0	0.0128077	0.336788	0	21.9386	0.071409	2.19722	0.317417	0.190405	1.38629	0	34
300289	2021	C2	0	0	0	0	0.01793	0.285325	0	21.577	0.157682	1.94591	0.46347	0.381349	2.30259	1	34
300005	2021	C1	0	0	0	0	1	0.209547	0	21.6496	0.141777	1.94591	0.080871	0.203598	2.56495	0	34
600085	2021	C2	0	0	0	0	0	0.238903	0	23.945	0.335037	2.30259	0.52448	0.677537	3.21888	1	34
600166	2021	C3	3.91202	3.52636	2.83321	21	0.0723899	0.433743	0	24.6116	0.785423	2.3979	0.274561	0.435988	3.17805	1	34
2985	2021	C3	1.79176	1.79176	0	0	0.0501793	0.294098	0	22.0964	0.327634	1.94591	0.350747	0.491287	0.693147	0	34
603803	2021	C3	1.09861	1.09861	0	0	0	0.320225	0	21.867	0.412604	2.19722	0.091896	0.0418422	1.60944	0	34
300139	2021	C3	0	0	0	0	0.0052633	0.0586084	0	20.9193	0.119858	1.79176	0.192464	0.0082122	2.48491	0	34
600031	2021	C3	5.273	4.82028	4.27667	0	0	0.404374	0	25.6545	0.530191	2.19722	0.29203	0.471959	2.94444	0	34
300072	2021	C2	1.79176	0	1.79176	3	0	0.327818	0	23.4159	0.399662	2.3979	0.294772	0.444128	2.48491	1	34
300204	2021	C2	0	0	0	0	0	0.364	0	21.3259	0.151203	1.94591	0.372142	0.551744	2.3979	0	34
2392	2021	C3	0.693147	0	0.693147	0	0.004111	0.316215	0	22.6444	0.322382	2.19722	0.241231	0.102109	2.48491	0	34
300485	2021	C2	0.693147	0.693147	0	0	0	0.237786	0	21.9475	0.0540769	2.07944	0.495081	0.0428699	1.94591	0	34
600582	2021	C3	4.90527	4.64439	3.46574	1	0	0.335672	0	24.4647	0.439696	2.19722	0.555445	0.743313	2.99573	1	34
300719	2021	C3	2.63906	1.09861	2.48491	0	0.354801	0.303547	0	20.9631	0.201548	2.07944	0.353571	0.103418	1.60944	0	34
2038	2021	C2	0	0	0	0	0	0.263212	0	22.4743	0.0753818	1.79176	0.226268	0.268012	2.89037	1	34
300065	2021	C3	1.60944	1.38629	0.693147	1	0.0767718	0.386547	0	21.7722	0.32814	1.60944	0.136849	0.128505	2.48491	0	34
2151	2021	C3	0.693147	0.693147	0	0	0	0.380375	0	22.695	0.34847	1.94591	0.258553	0.161807	2.70805	0	34
300318	2021	C3	0	0	0	0	0.0052472	0.26765	0	22.0289	0.747225	1.94591	0.39027	0.006152	2.30259	0	34
2599	2021	C2	0	0	0	0	0	0.338989	0	21.6817	0.462403	2.19722	0.229589	0.0584925	2.3979	0	34
300079	2021	C3	0.693147	0.693147	0	1	0.0120009	0.313634	0	22.2428	0.117117	1.79176	0.150131	0.0268242	2.48491	0	34
860	2021	C1	0.693147	0	0.693147	0	0	0.149522	0	23.6882	0.598155	2.19722	0.375063	0.606981	3.17805	1	34
603392	2021	C2	0	0	0	0	0.0253734	0.371111	0	22.6757	0.352466	1.94591	0.569822	0.220374	0.693147	0	34
600860	2021	C3	0	0	0	0	0	0.398194	0	21.1733	0.38703	2.30259	0.50667	0.590618	3.33221	1	34
833819	2021	C2	2.56495	0.693147	2.48491	0	0	0.379548	0	23.2033	0.595074	2.30259	0.458218	0.704592	0.693147	0	34
970	2021	C3	0.693147	0	0.693147	0	0	0.312172	0	22.9496	0.360255	2.19722	0.231744	0.382572	3.09104	1	34
300667	2021	C4	1.38629	0.693147	1.09861	0	0.0882295	0.352922	0	21.2358	0.249501	2.19722	0.202525	0.0547583	1.60944	0	34
300593	2021	C3	1.38629	0	1.38629	0	0	0.328017	0	21.6669	0.479925	2.19722	0.216813	0.28895	1.60944	0	34
300406	2021	C2	0	0	0	1	0.0132523	0.27162	0	22.1865	0.325565	2.19722	0.148067	0.135161	2.07944	0	34
601908	2021	C3	1.79176	1.09861	1.38629	2	0	0.223123	0	23.8085	0.504263	2.07944	0.289903	0.323532	2.3979	0	34
601992	2021	C3	3.55535	2.70805	3.04452	0	0	0.277365	0	26.3805	0.666382	2.3979	0.449285	0.712091	2.3979	1	34
600062	2021	C2	1.09861	0	1.09861	0	0	0.276513	0	23.3389	0.233949	2.3979	0.599859	0.668627	3.21888	1	34
300073	2021	C3	0.693147	0	0.693147	0	0.0602401	0.282254	0	23.3965	0.347808	2.19722	0.23186	0.636997	2.48491	1	34
300445	2021	C4	0	0	0	1	0.0410465	0.397806	0	20.7545	0.0903149	2.07944	0.165612	0.131064	1.94591	0	34
300684	2021	C2	0.693147	0.693147	0	0	0.226993	0.288028	0	21.398	0.15231	2.19722	0.214105	0.150943	1.60944	0	34
603818	2021	C2	0.693147	0.693147	0	0	0.0184324	0.2162	0	22.7568	0.735191	2.30259	0.22389	0.238618	1.94591	0	34
300048	2021	C3	1.38629	0	1.38629	0	0.011611	0.316531	0	21.6334	0.264402	1.94591	0.189335	0.231329	2.48491	0	34
300034	2021	C3	0	0	0	0	0	0.303602	0	22.3475	0.395531	1.94591	0.442508	0.695341	2.56495	1	34
600405	2021	C3	2.70805	2.30259	1.79176	2	0	0.361383	0	21.6617	0.644855	2.19722	0.111531	0.003042	2.89037	0	34
600288	2021	C3	0	0	0	0	0.0869826	0.305043	0	21.9857	0.385288	1.94591	0.297527	0.0232562	3.09104	0	34
2755	2021	C2	0	0	0	0	0	0.241432	0	22.0383	0.133497	2.07944	0.342043	0.521136	1.94591	0	34
300444	2021	C3	1.60944	0	1.60944	0	0.0229472	0.292077	0	21.9455	0.644007	2.19722	0.117074	0.0546803	1.94591	0	34
2385	2021	C1	2.48491	2.07944	1.60944	0	0	0.346628	0	24.0152	0.527563	2.19722	0.249587	0.209038	2.48491	0	34
2612	2021	C1	0.693147	0.693147	0	0	0.102157	0.207483	0	22.6476	0.471766	1.60944	0.478159	0.0956289	2.3979	0	34
300353	2021	C3	1.94591	1.94591	0	0	0.348042	0.362204	0	21.5808	0.544712	1.94591	0.218344	0.125553	2.30259	0	34
300011	2021	C3	2.48491	1.94591	1.79176	0	0	0.336995	0	21.9462	0.562376	2.19722	0.131415	0.231326	2.56495	1	34
600161	2021	C2	0	0	0	0	0.0296407	0.282628	0	23.1723	0.113216	2.07944	0.456414	0.59971	3.17805	1	34
603267	2021	C3	0	0	0	0	0.352163	0.311469	0	22.1882	0.235293	2.19722	0.286335	0.376801	1.09861	0	34
300449	2021	C3	0	0	0	0	0.773513	0.14369	0	20.2596	0.742985	2.48491	0.107421	0.0333346	1.94591	0	34
603087	2021	C2	0	0	0	0	0.0363508	0.339396	0	23.1077	0.0632093	2.19722	0.315445	0.546969	0.693147	0	34
2933	2021	C3	0	0	0	0	0.0460783	0.298902	0	21.283	0.159146	2.19722	0.352442	0.171186	1.38629	0	34
300045	2021	C3	2.19722	1.09861	1.94591	0	0	0.331486	0	21.5141	0.312888	2.19722	0.177244	0.0161953	2.48491	0	34
300896	2021	C3	0	0	0	0	0.347942	0.295691	0	22.3843	0.0540769	2.07944	0.309615	0.352641	0.693147	0	34
600100	2021	C3	3.78419	3.21888	2.99573	0	0	0.362776	0	24.8469	0.670597	1.94591	0.301113	0.396065	3.21888	1	34
688009	2021	C3	5.87212	5.79606	3.29584	0	0.0099688	0.334058	0	25.4141	0.58353	1.94591	0.623658	0.230776	1.09861	1	34
2271	2021	C3	2.89037	0.693147	2.83321	0	0	0.303033	0	24.6299	0.463464	2.48491	0.225865	0.505403	2.63906	0	34
603516	2021	C3	0	0	0	0	0.206479	0.367282	0	21.1032	0.270833	1.79176	0.285257	0.121631	1.38629	0	34
601718	2021	C1	1.79176	1.09861	1.38629	0	0	0.358315	0	24.0661	0.403999	2.07944	0.455563	0.583556	2.48491	1	34
600118	2021	C3	3.04452	2.99573	0.693147	0	0.533272	0.319582	0	23.2958	0.394123	2.3979	0.514627	0.548852	3.21888	1	34
601600	2021	C3	3.73767	2.89037	3.21888	2	0	0.344669	0	25.9827	0.621662	2.19722	0.296685	0.60512	2.70805	1	34
786	2021	C3	4.12713	3.71357	3.09104	7	0	0.371357	0	24.0032	0.265219	2.07944	0.378256	0.653464	3.21888	1	34
2738	2021	C3	0.693147	0.693147	0	0	0	0.226253	0	22.539	0.337567	2.19722	0.159914	0.337534	2.07944	0	34
600855	2021	C3	3.33221	2.83321	2.48491	0	0.150362	0.335622	0	22.2018	0.572275	2.19722	0.313144	0.119216	3.33221	1	34
300430	2021	C4	0.693147	0.693147	0	0	0.0588066	0.312171	0	21.7804	0.352178	2.19722	0.187645	0.354691	1.94591	0	34
603986	2021	C3	2.3979	0.693147	2.30259	0	0.0757386	0.336554	0	23.4588	0.125521	2.19722	0.080871	0.463773	1.79176	0	34
600206	2021	C3	0.693147	0	0.693147	0	0.0296616	0.424837	0	22.3122	0.248062	1.94591	0.330853	0.458155	3.13549	1	34
300016	2021	C2	0	0	0	0	0.0422172	0.282307	0	21.789	0.281866	2.19722	0.218254	0.151669	2.56495	0	34
2955	2021	C3	1.09861	0.693147	0.693147	0	0.0854384	0.38524	0	22.2733	0.32842	2.07944	0.174406	0.319101	1.09861	0	34
600764	2021	C3	2.83321	2.70805	1.09861	0	0.037012	0.317241	0	23.0517	0.274799	2.19722	0.463016	0.767494	3.2581	1	34
603616	2021	C3	0	0	0	0	0.0151125	0.289518	0	21.6149	0.548679	2.19722	0.350573	0.479703	1.94591	0	34
600195	2021	C2	0.693147	0.693147	0	0	0	0.357672	0	22.7297	0.210143	1.94591	0.496346	0.632073	3.13549	1	34
2829	2021	C3	0	0	0	0	0.0229228	0.217839	0	21.3982	0.391508	1.94591	0.260255	0.0579452	1.79176	0	34
600435	2021	C3	1.09861	0.693147	0.693147	0	0	0.334978	0	22.5909	0.521979	2.19722	0.227882	0.468165	2.94444	1	34
603025	2021	C3	0	0	0	0	0.0698134	0.271755	0	21.5683	0.13263	2.07944	0.325045	0.329044	1.94591	1	34
600560	2021	C3	1.09861	0.693147	0.693147	1	0.0079055	0.255715	0	21.4148	0.56339	2.19722	0.429524	0.449919	2.99573	1	34
300003	2021	C3	1.38629	1.09861	0.693147	0	0	0.361272	0	23.7533	0.407037	1.94591	0.135246	0.387643	2.56495	0	34
300455	2021	C3	1.94591	1.09861	1.60944	0	0.0086932	0.355016	0	21.8915	0.490019	2.07944	0.201179	0.54943	1.94591	1	34
600055	2021	C3	1.09861	0	1.09861	0	0.100487	0.282018	0	21.7797	0.129668	2.19722	0.290922	0.352374	3.21888	0	34
2701	2021	C3	0.693147	0	0.693147	0	0.124653	0.258951	0	23.5358	0.534288	2.19722	0.36331	0.525756	2.30259	0	34
600429	2021	C1	0.693147	0	0.693147	0	0.0045265	0.215482	0	23.2548	0.519722	2.19722	0.357855	0.756404	2.94444	1	34
600962	2021	C1	0	0	0	0	0.0150625	0.2153	0	21.5661	0.652254	2.19722	0.445656	0.467367	2.89037	1	34
2362	2021	C3	0	0	0	1	0.147433	0.329101	0	21.5083	0.196044	2.3979	0.196482	0.139319	2.48491	0	34
300456	2021	C3	0	0	0	0	0.132798	0.266747	1	22.7028	0.215202	1.94591	0.278376	0.174241	1.94591	0	34
600980	2021	C3	0.693147	0.693147	0	0	0.0011918	0.365445	0	20.9461	0.248327	2.19722	0.463554	0.409091	2.89037	1	34
600468	2005	C3	1.09861	0	1.09861	0	0	0.151197	0	20.4916	0.427266	2.07944	0.605016	0.0694002	1.60944	1
600535	2005	C2	0	0	0	0	0	0.137076	0	21.7365	0.431854	2.19722	0.52794	0.53841	1.38629	0
600488	2005	C2	0	0	0	0	0.0269761	0.125197	0	21.4054	0.471892	2.19722	0.560816	0.124154	1.60944	1
600329	2005	C2	0	0	0	0	0	0.0248039	0	22.1234	0.519489	1.94591	0.526585	0.0014258	1.60944	1
927	2005	C3	0	0	0	0	0.0155004	0.0374238	0	22.7204	0.598161	2.30259	0.509803	0.477882	1.94591	1
600468	2006	C3	3.17805	1.09861	3.09104	0	0.0086406	0.15571	0	20.5298	0.384352	1.94591	0.605016	0.0410226	1.79176	1	34
600329	2006	C2	0	0	0	0	0	0.0220908	0	21.9779	0.598396	1.60944	0.479846	0.0008237	1.79176	1	34
600488	2006	C2	0	0	0	0	0.0243054	0.118793	0	21.6092	0.555749	2.07944	0.560816	0.0595591	1.79176	1	34
927	2006	C3	0	0	0	0	0.0319176	0.0458956	0	22.6827	0.535458	2.3979	0.477332	0.308231	2.07944	1	34
600335	2006	C3	0	0	0	0	0.141559	0.124533	0	20.5025	0.61968	2.07944	0.453968	0.0129845	1.79176	1	34
600535	2006	C2	0	0	0	0	0.002584	0.145313	0	21.9049	0.472349	2.19722	0.52794	0.676188	1.60944	0	34
600535	2007	C2	0	0	0	0	0.0014063	0.150445	0	21.8528	0.361826	2.19722	0.500206	0.516819	1.79176	0	44
927	2007	C3	0	0	0	0	0.032048	0.126376	0	22.66	0.509565	2.3979	0.477332	0.588561	2.19722	1	44
600488	2007	C2	0	0	0	0	0.0030542	0.0714937	0	21.5628	0.369121	2.19722	0.468252	0.265082	1.94591	1	44
600468	2007	C3	3.04452	2.07944	2.63906	0	0.00187	0.153224	0	20.6356	0.450976	1.94591	0.605016	0.14543	1.94591	1	44
600329	2007	C2	0	0	0	0	0	0.12083	0	21.9699	0.616634	2.19722	0.48016	0.0347555	1.94591	1	44
695	2007	C2	0	0	0	0	0.0196439	0.0140654	0	20.7399	0.630336	2.19722	0.394695	0.130462	2.3979	1	44
600335	2007	C3	0	0	0	0	0.0341558	0.118853	0	20.607	0.54567	2.07944	0.453968	0.0943576	1.94591	1	44
600535	2008	C2	0	0	0	0	0.0031986	0.158524	0	21.9611	0.393031	1.94591	0.500206	0.515057	1.94591	0	58
600335	2008	C3	0	0	0	0	0.0392828	0.117896	0	20.809	0.627743	2.19722	0.465613	0.116011	2.07944	1	58
695	2008	C2	0	0	0	0	0.0475517	0.0187298	0	20.7088	0.621802	2.19722	0.384929	0.172277	2.48491	1	58
927	2008	C3	0	0	0	0	0.03061	0.0397396	0	22.718	0.548791	2.3979	0.477332	0.225957	2.30259	1	58
600468	2008	C3	2.3979	1.60944	1.94591	0	0.0027076	0.147715	0	20.5358	0.355738	1.94591	0.605016	0.248537	2.07944	1	58
600488	2008	C2	0	0	0	0	0.0019668	0.0130894	0	21.6679	0.41524	2.19722	0.468252	0.332268	2.07944	1	58
2134	2008	C3	0	0	0	0	0.0794196	0.234662	0	20.5049	0.115505	1.94591	0.266094	0.414641	0.693147	1	58
2129	2008	C3	0.693147	0.693147	0	0	0.0247624	0.125996	0	21.4416	0.231729	2.3979	0.4666	0.53024	0.693147	1	58
927	2009	C3	0	0	0	0	0.0109482	0.045429	0	22.811	0.56899	2.3979	0.477332	0.873632	2.3979	1	29
600329	2009	C2	0	0	0	0	0.0164477	0.148776	0	22.0226	0.512377	2.19722	0.48813	0.382745	2.19722	1	29
2134	2009	C3	0	0	0	0	0.0548793	0.249588	0	20.5449	0.146808	1.94591	0.266094	0.0311246	1.09861	1	29
695	2009	C2	0	0	0	0	0.0418613	0.0229609	0	20.6844	0.664025	2.19722	0.375926	0.155188	2.56495	1	29
2129	2009	C3	0	0	0	0	0.0159357	0.101798	0	21.7011	0.426083	2.19722	0.4666	0.397328	1.09861	1	29
600468	2009	C3	1.09861	0.693147	0.693147	1	0.0025226	0.131627	0	20.6762	0.435846	1.94591	0.605016	0.319724	2.19722	1	29
600488	2009	C2	0	0	0	0	0.0008774	0.0123431	0	21.6878	0.406895	1.94591	0.468252	0.535823	2.19722	1	29
600535	2009	C2	0	0	0	0	0.0107196	0.160864	0	22.1159	0.460641	2.07944	0.500206	0.731123	2.07944	0	29
600335	2009	C3	0	0	0	0	0.0270597	0.121163	0	20.7121	0.661909	2.19722	0.41773	0.115661	2.19722	1	29
600335	2010	C3	0	0	0	0	0.0280321	0.117336	0	20.9103	0.749569	2.19722	0.41773	0.625605	2.30259	1	58
300026	2010	C2	0	0	0	0	0.0274103	0.322688	0	20.97	0.142316	2.19722	0.278214	0.223327	0.693147	0	58
2134	2010	C3	1.09861	0	1.09861	0	0.0619177	0.31564	0	20.5299	0.15632	1.94591	0.266094	0.535897	1.38629	1	58
2129	2010	C3	0	0	0	0	0.0137382	0.167288	0	22.1236	0.582133	2.3979	0.4666	0.627345	1.38629	1	58
600329	2010	C2	0	0	0	0	0.0165032	0.150719	0	22.0678	0.456034	2.19722	0.440426	0.683569	2.30259	1	58
600488	2010	C2	0	0	0	0	0	0.0788651	0	21.7948	0.441196	2.19722	0.468032	0.528	2.30259	1	58
927	2010	C3	0	0	0	0	0.0035472	0.04725	0	22.9293	0.599902	2.30259	0.477332	0.838222	2.48491	1	58
600535	2010	C2	1.09861	0.693147	0.693147	0	0.0105659	0.157276	0	22.4194	0.371882	2.07944	0.472677	0.743185	2.19722	0	58
600468	2010	C3	2.07944	0.693147	1.94591	0	0.0017117	0.139401	0	20.6496	0.397701	1.94591	0.605016	0.744518	2.30259	1	58
600488	2011	C2	0	0	0	0	0	0.0205124	0	21.6057	0.302005	2.19722	0.468032	0.54773	2.3979	1	48
2129	2011	C3	1.09861	0.693147	0.693147	0	0.0148837	0.168317	0	22.5976	0.707709	2.3979	0.454373	0.716848	1.60944	1	48
2337	2011	C3	0	0	0	0	0.0512361	0.345109	0	21.1957	0.208672	1.60944	0.675	0.06998	0.693147	0	48
300026	2011	C2	0	0	0	0	0.0122076	0.28815	0	21.0651	0.253983	2.19722	0.278214	0.488183	1.09861	0	48
300119	2011	C2	0	0	0	0	0.0048559	0.304417	0	21.2368	0.104788	2.19722	0.431812	0.0759094	0.693147	0	48
600329	2011	C2	0	0	0	0	0.0230474	0.149455	0	22.1448	0.467842	2.19722	0.440426	0.698797	2.3979	1	48
600468	2011	C3	1.79176	0.693147	1.60944	0	0.0104261	0.145682	0	20.9503	0.475274	1.94591	0.605016	0.760688	2.3979	1	48
600535	2011	C2	0	0	0	0	0.0315208	0.163095	0	22.6155	0.430822	2.07944	0.472677	0.730267	2.30259	0	48
2510	2011	C3	0	0	0	0	0.0352304	0.278232	0	21.4564	0.336141	2.3979	0.09	0.303239	0.693147	0	48
927	2011	C3	0	0	0	0	0.0083134	0.0444854	0	22.9418	0.597846	2.3979	0.477332	0.867522	2.56495	1	48
2134	2011	C3	1.09861	0.693147	0.693147	0	0.0417713	0.264015	0	20.5801	0.194668	2.19722	0.253466	0.522056	1.60944	1	48
300120	2011	C3	0	0	0	0	0	0.161633	0	20.2761	0.0730732	2.07944	0.194029	0.185149	0.693147	0	48
2432	2011	C3	0	0	0	0	0.002843	0.128418	0	20.5447	0.0728548	1.94591	0.516015	0.127487	0.693147	0	48
836	2011	C3	0.693147	0	0.693147	0	0.0083435	0.113825	0	21.4644	0.542445	2.19722	0.301099	0.247724	2.70805	0	48
2393	2011	C2	0	0	0	0	0	0.118993	0	21.7749	0.0318682	2.19722	0.513609	0.151968	0.693147	1	48
300195	2012	C3	0	0	0	0	0.0318716	0.324433	0	21.0702	0.0894917	1.60944	0.49455	0.2475	0.693147	0	30
600488	2012	C2	0	0	0	0	0	0.202104	0	21.6363	0.290585	2.19722	0.468032	0.486454	2.48491	1	30
2337	2012	C3	0	0	0	0	0.0542903	0.395619	0	21.238	0.245301	1.60944	0.675	0.0492118	1.09861	0	30
2510	2012	C3	0	0	0	0	0.0245638	0.29438	0	21.674	0.439423	2.3979	0.09	0.234869	1.09861	0	30
300120	2012	C3	0	0	0	0	0	0.118445	0	20.2927	0.0856229	2.19722	0.194029	0.04732	1.09861	0	30
300026	2012	C2	0	0	0	0	0.0182524	0.280087	0	21.3121	0.230431	2.19722	0.252798	0.43707	1.38629	0	30
836	2012	C3	0	0	0	0	0.0557698	0.129259	0	21.5789	0.574331	2.19722	0.240518	0.275702	2.77259	0	30
2134	2012	C3	0.693147	0	0.693147	0	0.131066	0.354446	0	20.5126	0.247693	2.19722	0.253466	0.523663	1.79176	1	30
2432	2012	C3	0	0	0	0	0.0015566	0.328265	0	20.523	0.0741843	1.94591	0.516015	0.101886	1.09861	0	30
2393	2012	C2	0	0	0	0	0.004626	0.299762	0	21.7999	0.0504755	2.19722	0.513609	0.217023	1.09861	1	30
600800	2012	C3	0	0	0	0	0.0054324	0.0680215	0	20.5694	0.875378	2.19722	0.288735	0.35448	2.99573	1	30
300119	2012	C2	0	0	0	0	0.0067013	0.332202	0	21.3073	0.115422	2.19722	0.433182	0.309398	1.09861	0	30
600329	2012	C2	0	0	0	0	0.0208982	0.126891	0	22.2095	0.484499	2.19722	0.440426	0.68376	2.48491	1	30
2129	2012	C3	1.09861	1.09861	0	0	0.0010126	0.131984	0	22.9918	0.624017	2.3979	0.411478	0.749896	1.79176	1	30
600468	2012	C3	1.79176	1.09861	1.38629	0	0.0249796	0.346201	0	20.9084	0.456516	1.94591	0.605016	0.723918	2.48491	1	30
927	2012	C3	1.09861	0.693147	0.693147	0	0.0307159	0.339589	0	22.9198	0.588348	2.30259	0.477332	0.857329	2.63906	1	30
600535	2012	C2	0	0	0	0	0.035279	0.306356	0	22.7363	0.438072	2.07944	0.472677	0.787573	2.3979	0	30
300195	2013	C3	0	0	0	0	0.0397947	0.30713	0	21.1664	0.105904	1.94591	0.486817	0.353872	1.09861	0	45
2337	2013	C3	0	0	0	0	0.121524	0.353682	0	21.3249	0.261304	1.60944	0.623219	0.676678	1.38629	0	45
600329	2013	C2	0	0	0	0	0.0161237	0.250063	0	22.3838	0.51068	2.19722	0.440426	0.651577	2.56495	1	45
300120	2013	C3	1.09861	0.693147	0.693147	0	0	0.301278	0	20.3418	0.095512	2.19722	0.191545	0.214768	1.38629	0	45
2393	2013	C2	0	0	0	0	0.0075631	0.246409	0	21.8933	0.0925487	2.19722	0.513609	0.554088	1.38629	1	45
2510	2013	C3	0.693147	0.693147	0	0	0.0171653	0.389264	0	21.8135	0.478296	2.3979	0.09	0.0324661	1.38629	0	45
300119	2013	C2	0.693147	0.693147	0	0	0.0075843	0.319406	0	21.418	0.141224	2.19722	0.430587	0.227821	1.38629	0	45
2134	2013	C3	1.09861	0.693147	0.693147	0	0.0981089	0.335475	0	20.5059	0.302856	2.07944	0.253466	0.497405	1.94591	1	45
2432	2013	C3	0	0	0	0	0.0008757	0.240909	0	20.6551	0.199528	1.94591	0.466238	0.591194	1.38629	0	45
300026	2013	C2	0	0	0	0	0.0155049	0.217608	0	21.5203	0.232718	2.19722	0.252798	0.700179	1.60944	0	45
600488	2013	C2	0	0	0	0	0.0075005	0.0892354	0	21.8584	0.252489	2.19722	0.468026	0.494285	2.56495	1	45
600800	2013	C3	0	0	0	0	0.0056695	0.0076581	0	20.3709	0.900279	2.19722	0.288235	0.347381	3.04452	1	45
836	2013	C3	0	0	0	0	0.0510109	0.130209	0	21.6217	0.573919	2.07944	0.230261	0.266367	2.83321	0	45
927	2013	C3	0.693147	0.693147	0	0	0.0232728	0.289959	0	22.8262	0.608099	2.3979	0.477332	0.790379	2.70805	1	45
600468	2013	C3	2.70805	1.60944	2.3979	0	0.0208908	0.349627	0	20.9871	0.471115	1.94591	0.605016	0.672362	2.56495	1	45
600535	2013	C2	0	0	0	0	0.0346986	0.331659	0	23.0468	0.594261	2.07944	0.472677	0.740995	2.48491	0	45
300334	2013	C3	2.07944	1.60944	1.38629	0	0.0183656	0.248703	0	20.7669	0.241472	1.94591	0.245228	0.605975	0.693147	0	45
2129	2013	C3	0	0	0	1	0.0049782	0.186408	0	23.0895	0.659607	2.3979	0.411478	0.689632	1.94591	1	45
2510	2014	C3	0	0	0	0	0	0.375378	0	21.9784	0.520822	2.3979	0.088042	0.0579433	1.60944	0	43
300119	2014	C2	0	0	0	0	0	0.323582	0	21.4078	0.129722	2.19722	0.427822	0.013028	1.60944	0	43
2432	2014	C3	0	0	0	0	0	0.33772	0	20.7257	0.243095	1.94591	0.453184	0.6208	1.60944	0	43
300026	2014	C2	0	0	0	0	0.0168302	0.163321	0	21.8362	0.225028	2.19722	0.247014	0.510014	1.79176	0	43
600488	2014	C2	0	0	0	0	0.0057222	0.227779	0	21.7869	0.173067	2.19722	0.468026	0.481079	2.63906	1	43
2129	2014	C3	0	0	0	1	0	0.177251	0	23.3739	0.526772	2.30259	0.337075	0.635034	2.07944	1	43
300334	2014	C3	1.94591	1.09861	1.60944	3	0	0.270974	0	20.9459	0.292141	1.94591	0.245228	0.262036	1.09861	0	43
300195	2014	C3	0	0	0	0	0	0.313431	0	21.7669	0.165809	1.94591	0.318243	0.251727	1.38629	0	43
2337	2014	C3	0	0	0	0	0	0.118283	0	21.2899	0.239868	1.60944	0.336024	0.719282	1.60944	0	43
836	2014	C3	0	0	0	0	0	0.123432	0	21.5488	0.623431	2.19722	0.230261	0.283602	2.89037	0	43
600535	2014	C2	0	0	0	0	0.0268237	0.318748	0	23.2822	0.607745	2.07944	0.472677	0.644449	2.56495	0	43
600329	2014	C2	0	0	0	0	0.0154699	0.204706	0	22.4165	0.458061	2.07944	0.447867	0.664677	2.63906	1	43
300120	2014	C3	0.693147	0	0.693147	0	0	0.267375	0	20.3799	0.15179	1.94591	0.191902	0.273779	1.60944	0	43
2393	2014	C2	0	0	0	0	0	0.283203	0	21.9013	0.104035	2.07944	0.513609	0.558611	1.60944	1	43
600468	2014	C3	2.48491	1.79176	1.94591	0	0.0419148	0.377524	0	21.1466	0.516836	1.94591	0.605016	0.655239	2.63906	1	43
927	2014	C3	0	0	0	0	0.0168321	0.181599	0	22.6407	0.772247	2.3979	0.477332	0.862967	2.77259	1	43
600800	2014	C3	0	0	0	0	0.0069981	0.12287	0	20.4577	0.888276	2.19722	0.288678	0.336706	3.09104	1	43
300334	2015	C3	1.38629	1.09861	0.693147	0	0	0.275808	0	21.4739	0.380686	1.94591	0.231869	0.674265	1.38629	0	35
300407	2015	C3	0	0	0	0	0.451452	0.354125	0	20.8602	0.303731	2.19722	0.257203	0.192512	0.693147	0	35
600535	2015	C2	0.693147	0.693147	0	0	0.144393	0.317415	0	23.4585	0.499962	2.19722	0.451839	0.630615	2.63906	0	35
2134	2015	C3	1.09861	0.693147	0.693147	0	0.0354822	0.360951	0	20.3922	0.272696	2.19722	0.253466	0.584917	2.19722	1	35
600800	2015	C3	0	0	0	0	0	0.289356	0	20.2833	0.904416	2.07944	0.270057	0.292208	3.13549	1	35
300026	2015	C2	1.79176	0.693147	1.60944	0	0.0154172	0.213701	0	22.5908	0.182725	2.19722	0.211695	0.479656	1.94591	0	35
300375	2015	C2	0	0	0	0	0.0290197	0.256971	0	21.0736	0.204877	1.94591	0.357505	0.0699525	0.693147	0	35
600488	2015	C2	0	0	0	0	0.0041791	0.246228	0	21.8329	0.192676	2.19722	0.468026	0.491331	2.70805	1	35
2510	2015	C3	1.60944	1.09861	1.09861	0	0.0511193	0.385518	0	22.0365	0.515476	2.3979	0.089465	0.269267	1.79176	0	35
2337	2015	C3	0	0	0	0	0	0.331186	0	21.2478	0.203637	1.60944	0.318417	0.350724	1.79176	0	35
2129	2015	C3	2.07944	1.09861	1.79176	0	0	0.203137	0	23.7717	0.510931	2.19722	0.279454	0.530754	2.19722	1	35
300119	2015	C2	0.693147	0.693147	0	0	0.018833	0.344508	0	21.5771	0.246856	2.19722	0.429575	0.267294	1.79176	0	35
600329	2015	C2	0	0	0	0	0.0160474	0.16822	0	22.5264	0.323569	2.19722	0.430646	0.652703	2.70805	1	35
603019	2015	C3	1.38629	1.09861	0.693147	1	0	0.416034	0	22.254	0.680907	2.19722	0.22846	0.356912	0.693147	1	35
836	2015	C3	0	0	0	0	0.0390422	0.295523	0	21.932	0.442136	2.3979	0.188549	0.307675	2.94444	0	35
300120	2015	C3	0	0	0	0	0	0.274379	0	20.4586	0.133832	1.94591	0.148773	0.379538	1.79176	0	35
300195	2015	C3	0	0	0	0	0.0144668	0.36678	0	22.0248	0.327152	1.94591	0.3197	0.216215	1.60944	0	35
2432	2015	C3	0	0	0	0	0.0317419	0.320074	0	20.5247	0.257262	1.94591	0.447133	0.495753	1.79176	0	35
600468	2015	C3	2.48491	1.79176	1.94591	0	0.0469435	0.378565	0	21.1151	0.502173	1.94591	0.605016	0.694992	2.70805	1	35
2393	2015	C2	0	0	0	0	0.0100035	0.292867	0	21.9498	0.128907	2.19722	0.513609	0.548366	1.79176	1	35
2134	2016	C3	0	0	0	0	0.0015745	0.366934	0	20.2434	0.315807	2.19722	0.253466	0.48285	2.30259	1	50
600488	2016	C2	0	0	0	0	0.0038794	0.233539	0	21.8224	0.170306	2.19722	0.468026	0.523942	2.77259	1	50
300375	2016	C2	0	0	0	0	0.0474382	0.365727	0	21.1725	0.1902	1.94591	0.357693	0.205957	1.09861	0	50
600800	2016	C3	1.38629	0	1.38629	0	0.0057163	0.299438	0	20.211	0.859826	2.19722	0.275286	0.278735	3.17805	1	50
2432	2016	C3	0	0	0	0	0.03641	0.287864	0	21.5803	0.345715	1.94591	0.372774	0.497245	1.94591	0	50
603019	2016	C3	1.94591	1.79176	0.693147	0	0	0.415307	0	22.5367	0.497991	2.07944	0.213174	0.23049	1.09861	1	50
2129	2016	C3	2.77259	1.94591	2.30259	0	0	0.210685	0	23.8585	0.536624	2.30259	0.283376	0.520085	2.30259	1	50
300195	2016	C3	0	0	0	0	0.0085111	0.344575	0	22.0149	0.285346	1.94591	0.321572	0.12519	1.79176	0	50
2337	2016	C3	0	0	0	0	0	0.291278	0	21.2602	0.212617	1.60944	0.321483	0.347373	1.94591	0	50
2393	2016	C2	0	0	0	0	0.0189748	0.297242	0	21.9719	0.135006	2.19722	0.513609	0.547447	1.94591	1	50
2510	2016	C3	1.09861	0.693147	0.693147	0	0.0565198	0.367902	0	22.1709	0.517528	2.30259	0.083822	0.0748726	1.94591	0	50
836	2016	C3	0.693147	0	0.693147	0	0.0344446	0.294415	0	21.6791	0.256543	2.3979	0.110869	0.22118	2.99573	0	50
300334	2016	C3	2.63906	2.3979	1.38629	0	0.0006279	0.286529	0	21.5584	0.410943	1.94591	0.231869	0.615536	1.60944	0	50
300026	2016	C2	0	0	0	0	0.0220286	0.245359	0	22.7086	0.170665	2.19722	0.211909	0.39281	2.07944	0	50
927	2016	C3	0	0	0	0	0.0062863	0.097824	0	22.2728	0.633119	2.3979	0.477332	0.693872	2.89037	1	50
600468	2016	C3	3.09104	2.3979	2.48491	0	0.0467987	0.396499	0	21.7035	0.291477	2.07944	0.510415	0.701022	2.77259	1	50
300119	2016	C2	0	0	0	0	0.0226995	0.36641	0	21.7287	0.229675	2.19722	0.426532	0.269609	1.94591	0	50
300407	2016	C3	2.07944	0	2.07944	0	0.653587	0.328716	0	21.3144	0.490318	2.19722	0.257203	0.131775	1.09861	0	50
300120	2016	C3	0	0	0	1	0	0.391101	0	20.4488	0.102933	1.94591	0.148969	0.365224	1.94591	0	50
600329	2016	C2	0	0	0	0	0.0143017	0.195768	0	22.5734	0.323612	2.19722	0.430646	0.650391	2.77259	1	50
603969	2016	C3	0.693147	0.693147	0	0	0.0096601	0.394331	0	21.2835	0.0829088	2.19722	0.211675	0.239521	0.693147	0	50
600535	2016	C2	1.09861	0	1.09861	0	0.128639	0.275369	0	23.5639	0.520813	2.19722	0.451839	0.654729	2.70805	0	50
300120	2017	C3	1.09861	0	1.09861	0	0	0.343442	0	21.7076	0.298034	2.19722	0.103456	0.365322	2.07944	0	37
2510	2017	C3	0.693147	0.693147	0	0	0.0403577	0.28955	0	22.2839	0.491397	2.19722	0.087716	0.0905042	2.07944	0	37
600800	2017	C3	0.693147	0	0.693147	0	0.0046499	0.0696977	0	20.0701	0.893923	2.19722	0.275286	0.278057	3.21888	1	37
600329	2017	C2	0	0	0	0	0.0372521	0.0876781	0	22.6136	0.301476	1.94591	0.430646	0.64119	2.83321	1	37
300375	2017	C2	0	0	0	0	0.0458003	0.359169	0	21.3487	0.146661	1.94591	0.353359	0.0701742	1.38629	0	37
927	2017	C3	0	0	0	0	0.0033523	0.162066	0	22.3126	0.893923	2.3979	0.477332	0.675895	2.94444	1	37
603969	2017	C3	0	0	0	0	0.0084767	0.409251	0	21.4833	0.232934	2.19722	0.211055	0.0042007	1.09861	0	37
2393	2017	C2	0	0	0	0	0.0120518	0.248761	0	22.0267	0.163582	2.19722	0.513609	0.549603	2.07944	1	37
600468	2017	C3	2.99573	2.07944	2.56495	0	0.0420493	0.407784	0	21.7472	0.302911	2.07944	0.510415	0.648192	2.83321	1	37
2432	2017	C3	0	0	0	0	0	0.337069	0	21.4643	0.347484	1.79176	0.372774	0.460873	2.07944	0	37
300026	2017	C2	0	0	0	0	0.100196	0.260253	0	22.7285	0.123801	2.19722	0.211933	0.346955	2.19722	0	37
300334	2017	C3	3.4012	2.77259	2.70805	0	0.005075	0.356574	0	21.7944	0.433862	1.94591	0.231869	0.499838	1.79176	0	37
2821	2017	C2	0	0	0	0	0.119193	0.286192	0	21.693	0.182833	2.19722	0.418265	0.455689	0.693147	0	37
2820	2017	C1	0	0	0	0	0	0.136089	0	20.8086	0.0610962	2.07944	0.303528	0.532618	0.693147	1	37
300407	2017	C3	1.09861	0.693147	0.693147	0	0.403805	0.384991	0	21.4253	0.510727	2.19722	0.253935	0.0533264	1.38629	0	37
600488	2017	C2	0	0	0	0	0.0297605	0.292987	0	22.1779	0.269382	2.19722	0.507864	0.518388	2.83321	1	37
2129	2017	C3	3.29584	1.94591	3.04452	0	0	0.184995	0	24.1575	0.580773	2.3979	0.283376	0.455873	2.3979	1	37
300119	2017	C2	0.693147	0.693147	0	0	0.0419367	0.351153	0	21.7963	0.255779	2.19722	0.426532	0.162017	2.07944	0	37
603019	2017	C3	2.07944	2.07944	0	0	0	0.37844	0	23.0346	0.65948	1.94591	0.213174	0.35299	1.38629	1	37
600535	2017	C2	0	0	0	0	0.124506	0.282883	0	23.7928	0.583199	2.19722	0.451839	0.646295	2.77259	0	37
2337	2017	C3	0	0	0	0	0	0.244678	0	21.2291	0.1954	1.60944	0.321483	0.334586	2.07944	0	37
836	2017	C3	1.09861	0	1.09861	0	0.0331563	0.268445	0	21.6986	0.224831	2.3979	0.110869	0.196515	3.04452	0	37
300195	2017	C3	0	0	0	0	0.0420996	0.309416	0	22.3955	0.251889	1.94591	0.250238	0.197731	1.94591	0	37
603106	2018	C3	1.94591	1.38629	1.38629	0	0.233529	0.364329	0	21.5642	0.285637	1.94591	0.464286	0.159127	0.693147	0	71
603969	2018	C3	0	0	0	0	0.0053936	0.35715	0	21.7121	0.35353	2.19722	0.211054	0.0070533	1.38629	0	71
927	2018	C3	0	0	0	0	0.0026026	0.155854	0	22.2306	0.896232	2.30259	0.477332	0.673983	2.99573	1	71
300375	2018	C2	0.693147	0	0.693147	0	0.0351889	0.406602	0	21.734	0.355422	1.94591	0.359255	0.0690896	1.60944	0	71
600535	2018	C2	0	0	0	0	0.138307	0.324221	0	23.949	0.55473	2.19722	0.451839	0.624018	2.83321	0	71
600329	2018	C2	0	0	0	0	0.041372	0.194566	0	22.6841	0.288645	2.07944	0.430657	0.627928	2.89037	1	71
2432	2018	C3	0	0	0	0	0	0.320347	0	21.3694	0.200139	1.79176	0.372774	0.426407	2.19722	0	71
2821	2018	C2	1.60944	1.38629	0.693147	0	0.108512	0.275547	0	21.8818	0.211837	2.19722	0.416921	0.578964	1.09861	0	71
300334	2018	C3	2.83321	1.79176	2.48491	0	0.0040303	0.314664	0	21.81	0.407083	1.94591	0.210595	0.50604	1.94591	0	71
2129	2018	C3	2.99573	1.79176	2.70805	0	0	0.199975	0	24.4774	0.631734	2.19722	0.275469	0.507573	2.48491	1	71
300407	2018	C3	2.89037	1.60944	2.63906	0	0.418452	0.38693	0	21.596	0.538702	2.19722	0.247958	0.0197228	1.60944	0	71
2820	2018	C1	0	0	0	0	0	0.0830564	0	20.8471	0.0645327	2.19722	0.303528	0.514079	1.09861	1	71
300195	2018	C3	0	0	0	0	0.0641335	0.301362	0	22.4956	0.353343	1.94591	0.252199	0.229589	2.07944	0	71
600800	2018	C3	1.09861	0.693147	0.693147	0	0.0068953	0.285374	0	20.2116	0.805068	2.19722	0.280941	0.290558	3.2581	1	71
300026	2018	C2	0	0	0	0	0.0997844	0.232726	0	22.736	0.121279	2.19722	0.211933	0.331503	2.30259	0	71
300119	2018	C2	0	0	0	0	0.0380776	0.339174	0	21.8214	0.24814	2.19722	0.426532	0.0505332	2.19722	0	71
2337	2018	C3	0	0	0	0	0	0.277279	0	21.1463	0.145606	1.60944	0.321483	0.334312	2.19722	0	71
600468	2018	C3	2.19722	1.60944	1.60944	0	0.0415388	0.371005	0	21.727	0.311356	2.07944	0.510415	0.630287	2.89037	1	71
603019	2018	C3	2.48491	2.48491	0	0	0	0.385055	0	23.301	0.692376	1.94591	0.213174	0.366564	1.60944	1	71
300120	2018	C3	1.60944	1.09861	1.09861	0	0	0.411217	0	21.7767	0.30317	2.19722	0.101042	0.361753	2.19722	0	71
2510	2018	C3	0.693147	0	0.693147	0	0.03368	0.337258	0	22.4749	0.543265	2.19722	0.087349	0.074688	2.19722	0	71
300596	2018	C2	0	0	0	0	0.0540698	0.351603	0	21.4251	0.455152	2.19722	0.180341	0.647111	0.693147	0	71
600488	2018	C2	1.09861	0	1.09861	0	0.0295691	0.15646	0	22.292	0.316283	2.07944	0.507864	0.520629	2.89037	1	71
2134	2018	C3	0	0	0	0	0.0065061	0.236567	0	20.1879	0.35371	2.07944	0.253466	0.485901	2.48491	1	71
2393	2018	C2	0	0	0	0	0.0159718	0.225181	0	22.0886	0.179936	2.07944	0.513609	0.54761	2.19722	1	71
836	2018	C3	0.693147	0	0.693147	0	0.0017511	0.268881	0	21.8464	0.447796	2.3979	0.116272	0.269828	3.09104	0	71
603969	2019	C3	0	0	0	0	0.0038759	0.399969	0	21.8632	0.411374	2.19722	0.211054	0.0263702	1.60944	0	56
600488	2019	C2	0	0	0	0	0.0247276	0.301438	0	22.3874	0.320995	2.19722	0.507864	0.524648	2.94444	1	56
2134	2019	C3	0	0	0	0	0.146883	0.265966	0	20.1814	0.326759	2.19722	0.253466	0.477307	2.56495	1	56
927	2019	C3	0	0	0	0	0.0010253	0.124936	0	21.3893	0.889553	2.3979	0.477332	0.676969	3.04452	1	56
2129	2019	C3	3.4012	1.79176	3.21888	0	0	0.226789	0	24.6175	0.581654	2.19722	0.275469	0.460033	2.56495	1	56
2432	2019	C3	0	0	0	0	0.156454	0.322572	0	21.3861	0.176137	1.79176	0.334314	0.353281	2.30259	0	56
2820	2019	C1	0	0	0	0	0	0.193247	0	20.8427	0.0595511	2.19722	0.303528	0.615718	1.38629	1	56
2337	2019	C3	0.693147	0	0.693147	0	0	0.259363	0	21.1793	0.17096	1.60944	0.321483	0.337029	2.30259	0	56
2393	2019	C2	0	0	0	0	0.0161132	0.228553	0	22.3858	0.162318	1.94591	0.513609	0.547303	2.30259	1	56
600468	2019	C3	1.79176	1.38629	1.09861	0	0.041647	0.377788	0	21.9157	0.43499	2.07944	0.516632	0.643612	2.94444	1	56
2821	2019	C2	0.693147	0.693147	0	0	0.152851	0.301201	0	22.0474	0.189753	2.19722	0.396086	0.677334	1.38629	0	56
300119	2019	C2	0	0	0	0	0.0306039	0.357341	0	21.9939	0.338496	2.07944	0.420957	0.178123	2.30259	0	56
300596	2019	C2	1.38629	0.693147	1.09861	0	0.0419098	0.285799	0	21.8707	0.384785	2.3979	0.15834	0.598572	1.09861	0	56
2510	2019	C3	0	0	0	0	0.0201439	0.364578	0	22.4931	0.539962	2.19722	0.09	0.0808202	2.30259	0	56
603019	2019	C3	2.07944	1.94591	0.693147	0	0	0.374331	0	23.5428	0.72442	1.94591	0.213156	0.307011	1.79176	1	56
600535	2019	C2	1.09861	0	1.09861	0	0.132871	0.304964	0	23.9018	0.505989	2.19722	0.451839	0.574944	2.89037	0	56
300195	2019	C3	0.693147	0	0.693147	0	0.0621348	0.290163	0	22.3813	0.446385	1.94591	0.252199	0.120286	2.19722	0	56
836	2019	C3	0	0	0	0	0.0012323	0.296035	0	21.6683	0.495845	2.19722	0.116272	0.249003	3.13549	0	56
600329	2019	C2	2.30259	2.30259	0	0	0.0766924	0.219054	0	22.7829	0.295795	2.30259	0.430657	0.621842	2.94444	1	56
603712	2019	C3	2.89037	2.3979	2.07944	0	0.307367	0.248946	0	22.4216	0.531854	2.3979	0.525341	0.465763	0.693147	1	56
300334	2019	C3	3.4012	2.70805	2.77259	1	0.0034504	0.327876	0	21.4266	0.550232	1.79176	0.211889	0.493165	2.07944	0	56
300375	2019	C2	0	0	0	0	0.0268474	0.385179	0	21.815	0.249061	1.94591	0.293425	0.0351696	1.79176	0	56
300407	2019	C3	0.693147	0.693147	0	0	0.54807	0.409625	0	21.678	0.47912	2.19722	0.193097	0.202007	1.79176	0	56
300026	2019	C2	0.693147	0	0.693147	0	0.0790838	0.263215	0	22.8546	0.160949	2.19722	0.222243	0.426627	2.3979	1	56
300120	2019	C3	0	0	0	0	0.0003214	0.343895	0	22.0232	0.311074	2.19722	0.09	0.301538	2.30259	0	56
695	2019	C2	0	0	0	0	0.0097189	0.129289	0	20.7011	0.403351	1.94591	0.25	0.381903	3.13549	1	56
603106	2019	C3	1.79176	1.38629	1.09861	0	0.187419	0.272025	0	21.7041	0.400893	1.94591	0.464286	0.0058779	1.09861	0	56
600800	2019	C3	0.693147	0.693147	0	0	0.0045621	0.239681	0	20.0581	0.844357	2.07944	0.280941	0.301088	3.29584	1	56
2134	2020	C3	0.693147	0.693147	0	0	0.137545	0.335439	0	20.2042	0.331068	2.19722	0.253466	0.423078	2.63906	0	49
2510	2020	C3	0.693147	0.693147	0	0	0.0104028	0.318151	0	22.4298	0.619768	1.60944	0.085438	0.0522914	2.3979	0	49
300334	2020	C3	2.99573	1.79176	2.70805	0	0.0029067	0.374822	0	21.3345	0.554052	1.60944	0.211889	0.478493	2.19722	0	49
836	2020	C3	0	0	0	0	0.0003743	0.28979	0	21.6833	0.495487	2.19722	0.119191	0.246357	3.17805	0	49
300407	2020	C3	2.30259	2.07944	1.09861	0	0.556629	0.401573	0	21.7114	0.460358	2.19722	0.193069	0.17436	1.94591	0	49
300119	2020	C2	1.09861	1.09861	0	0	0.032643	0.360677	0	22.0841	0.298061	2.19722	0.414035	0.218327	2.3979	0	49
300596	2020	C2	0	0	0	0	0.0502373	0.300582	0	22.0617	0.428266	2.3979	0.15834	0.662853	1.38629	0	49
600535	2020	C2	0	0	0	0	0.124659	0.254148	0	23.5262	0.249153	2.19722	0.451839	0.562954	2.94444	0	49
2820	2020	C1	0	0	0	0	0	0.0758843	0	20.8229	0.0554734	2.07944	0.323528	0.515815	1.60944	1	49
600800	2020	C2	1.09861	1.09861	0	0	0.0039466	0.342279	0	22.2755	0.412706	2.19722	0.329853	0.283681	3.33221	1	49
300195	2020	C3	0.693147	0	0.693147	0	0.043244	0.320154	0	22.5517	0.550742	1.94591	0.19366	0.150856	2.30259	0	49
300120	2020	C3	1.60944	1.09861	1.09861	0	0.0003567	0.350548	0	22.1346	0.374493	2.19722	0.085438	0.303878	2.3979	0	49
600468	2020	C3	2.07944	1.60944	1.38629	0	0.0388127	0.33233	0	22.0112	0.447455	2.07944	0.516632	0.625272	2.99573	1	49
2432	2020	C3	0	0	0	0	0.13538	0.26848	0	21.6228	0.258726	1.79176	0.274945	0.301995	2.3979	0	49
603106	2020	C3	0.693147	0.693147	0	0	0.133064	0.345531	0	21.6664	0.364979	1.94591	0.464286	0.464506	1.38629	0	49
603019	2020	C3	3.78419	3.71357	1.38629	0	0	0.355724	0	23.7661	0.429744	1.94591	0.185196	0.313228	1.94591	1	49
2393	2020	C2	0	0	0	0	0.011974	0.256228	0	22.3371	0.143381	2.19722	0.513609	0.542044	2.3979	1	49
300026	2020	C2	0	0	0	0	0.0862902	0.25995	0	23.0436	0.273857	2.3979	0.222358	0.370084	2.48491	1	49
2337	2020	C3	0	0	0	0	0	0.210946	0	21.1863	0.25291	1.60944	0.321483	0.330912	2.3979	0	49
300375	2020	C2	0	0	0	0	0.0321598	0.347915	0	21.627	0.259122	1.94591	0.308948	0.0421194	1.94591	0	49
695	2020	C2	0	0	0	0	0.0043974	0.25692	0	20.7972	0.456221	2.19722	0.25	0.348802	3.17805	1	49
603712	2020	C3	2.30259	1.79176	1.60944	0	0.388769	0.22886	0	22.6511	0.563025	2.3979	0.525341	0.696229	1.09861	1	49
603969	2020	C3	0	0	0	0	0.0031555	0.268524	0	21.7181	0.290405	2.19722	0.214163	0.0862273	1.79176	0	49
600329	2020	C2	0	0	0	0	0.0584933	0.106269	0	22.8375	0.281708	2.30259	0.428002	0.627784	2.99573	1	49
2821	2020	C2	0	0	0	0	0.0827877	0.254802	0	22.6914	0.162487	2.19722	0.372321	0.743035	1.60944	0	49
2129	2020	C3	3.33221	2.19722	2.99573	0	0	0.226305	0	24.796	0.521772	2.19722	0.252965	0.490136	2.63906	0	49
600488	2020	C2	0	0	0	0	0.0142005	0.300326	0	22.5439	0.389159	2.19722	0.503758	0.525628	2.99573	1	49
2129	2021	C3	3.78419	2.77259	3.3673	0	0	0.263082	0	25.0797	0.465631	2.19722	0.255522	0.454812	2.70805	0	59
300119	2021	C2	0	0	0	0	0.034795	0.355821	0	22.4621	0.240237	2.19722	0.357589	0.23351	2.48491	0	59
836	2021	C3	0	0	0	0	0	0.289858	0	21.706	0.48505	2.19722	0.119191	0.217798	3.21888	0	59
601686	2021	C3	0	0	0	0	0.0013277	0.267066	0	23.4876	0.543709	2.19722	0.191359	0.0194296	0.693147	0	59
2134	2021	C3	0	0	0	0	0.160061	0.311791	0	20.4849	0.459283	2.19722	0.268563	0.140601	2.70805	0	59
2432	2021	C3	0	0	0	0	0.143893	0.323817	0	22.092	0.278384	1.79176	0.22747	0.274189	2.48491	0	59
2337	2021	C3	0	0	0	0	0.0282367	0.284811	0	21.1878	0.244118	1.60944	0.321483	0.329778	2.48491	0	59
300195	2021	C3	0.693147	0.693147	0	0	0.0458802	0.360487	0	22.6124	0.576369	1.94591	0.19366	0.0354297	2.3979	0	59
300026	2021	C2	0	0	0	0	0.0751105	0.257744	0	23.1749	0.314881	2.3979	0.222358	0.389743	2.56495	1	59
603019	2021	C3	4.27667	4.09434	2.56495	0	0	0.34806	0	23.986	0.499409	1.79176	0.183621	0.265764	2.07944	1	59
603106	2021	C3	1.79176	1.79176	0	0	0.0745353	0.352585	0	21.6187	0.336054	1.94591	0.464286	0.464359	1.60944	0	59
300334	2021	C3	2.48491	1.09861	2.30259	0	0.0028492	0.374033	0	21.1839	0.47075	1.60944	0.211889	0.454079	2.30259	0	59
300596	2021	C2	0	0	0	0	0.0493187	0.285604	0	22.442	0.529184	2.3979	0.15834	0.58481	1.60944	0	59
600329	2021	C2	0	0	0	0	0.069339	0.20209	0	22.9279	0.281596	2.30259	0.428112	0.660403	3.04452	0	59
2393	2021	C2	0	0	0	0	0	0.271017	0	22.3702	0.150344	2.19722	0.513609	0.523854	2.48491	1	59
600535	2021	C2	0	0	0	0	0	0.280929	0	23.5291	0.195135	2.19722	0.451839	0.543846	2.99573	0	59
600800	2021	C2	0.693147	0	0.693147	1	0	0.348031	0	22.3057	0.394811	2.19722	0.329853	0.37192	3.3673	1	59
300875	2021	C3	2.19722	1.38629	1.79176	1	0	0.281463	0	21.2148	0.140253	2.19722	0.254115	0.156257	0.693147	0	59
300823	2021	C3	0	0	0	0	0.0042623	0.324402	0	20.9372	0.203119	2.19722	0.387242	0.15302	0.693147	0	59
300407	2021	C3	2.48491	1.94591	1.79176	0	0	0.403795	0	21.7636	0.485498	2.19722	0.186257	0.174951	2.07944	0	59
600488	2021	C2	0	0	0	0	0	0.262748	0	22.5709	0.398447	2.19722	0.503959	0.576627	3.04452	0	59
300120	2021	C3	0.693147	0.693147	0	0	0.0003726	0.36815	0	22.1321	0.365769	2.19722	0.084838	0.264504	2.48491	0	59
695	2021	C2	0	0	0	0	0.055571	0.392927	0	20.7375	0.490284	1.94591	0.25	0.330657	3.21888	1	59
2821	2021	C2	0	0	0	0	0	0.236621	0	23.4417	0.168002	2.19722	0.336444	0.764703	1.79176	0	59
300375	2021	C2	0	0	0	0	0.0248253	0.3387	0	21.6561	0.255777	1.94591	0.298948	0.0251654	2.07944	0	59
600468	2021	C3	2.07944	1.60944	1.38629	0	0.0376941	0.381167	0	22.0224	0.436662	1.94591	0.516632	0.573681	3.04452	1	59
300828	2021	C3	0	0	0	0	0.0475005	0.311891	0	20.5316	0.0603069	2.19722	0.332118	0.399304	0.693147	0	59
603969	2021	C3	0	0	0	0	0.0021249	0.248069	0	21.8533	0.349623	2.19722	0.214163	0.132301	1.94591	0	59
2820	2021	C1	0	0	0	0	0	0.0713391	0	20.8659	0.0865212	2.19722	0.323528	0.423947	1.79176	1	59
2510	2021	C3	0	0	0	0	0.0108586	0.33908	0	22.325	0.610409	1.60944	0.080871	0.0416037	2.48491	0	59
600480	2005	C2	0	0	0	0	0.0603061	0.125164	0	21.1315	0.510258	2.07944	0.43645	0.0011098	1.09861	1	30
778	2005	C3	0	0	0	0	0.0027119	0.166173	0	22.8994	0.551308	2.07944	0.540441	0.0981176	2.19722	1	30
848	2005	C1	0	0	0	0	0.106286	0.0423732	0	20.876	0.352418	2.19722	0.388987	0.18413	2.19722	1	30
401	2005	C3	0	0	0	0	0.0029465	0.0771247	0	22.6083	0.635387	2.19722	0.629347	0.188459	2.30259	1	30
923	2005	C3	0	0	0	0	0.0240426	0.0200078	0	20.5277	0.547618	2.30259	0.426483	3.16e-06	1.94591	1	30
158	2005	C1	0	0	0	0	0	0.0285692	0	21.9442	0.548685	2.19722	0.691116	0.0019721	1.79176	1	30
408	2005	C3	0	0	0	0	0.0363881	0.0695637	0	20.8684	0.683085	1.94591	0.28417	3.19e-05	2.30259	0	30
600482	2005	C3	0.693147	0	0.693147	0	0.132385	0.135624	0	21.0794	0.485305	2.19722	0.444392	0.288128	0.693147	1	30
600409	2005	C2	0.693147	0.693147	0	0	0.0849449	0.102196	0	21.7212	0.503732	2.30259	0.548788	0.0691178	1.09861	1	30
600550	2005	C3	0.693147	0	0.693147	0	0	0.11689	0	21.9665	0.633536	2.19722	0.5355	0.108949	1.60944	1	30
600722	2005	C2	0	0	0	0	0.0087497	0.109368	0	22.1394	0.80228	2.48491	0.368801	0.0012651	2.30259	1	30
600716	2005	C3	0	0	0	0	0.0001271	0.0208838	0	21.6109	0.637676	2.19722	0.69354	0.001567	2.30259	1	30
600230	2005	C2	0	0	0	0	0.0077281	0.025227	0	21.243	0.367674	2.19722	0.683456	0.0959912	1.79176	1	30
709	2005	C3	0.693147	0	0.693147	0	0	0.166267	0	23.9232	0.639744	2.19722	0.511134	0.20358	2.19722	1	30
600803	2005	C2	1.60944	1.60944	0	0	0.0020289	0.0960634	0	20.7325	0.669538	2.19722	0.440915	0.0382889	2.48491	0	30
600812	2005	C2	0	0	0	0	0.0126077	0.141242	0	22.6699	0.791854	2.3979	0.376384	0.0229669	2.48491	1	30
600559	2005	C1	0	0	0	0	0	0.0858595	0	20.3155	0.487875	2.19722	0.410293	0.0010965	1.38629	1	30
600716	2006	C3	0	0	0	0	9.65e-05	0.0190409	0	21.4533	0.755131	2.19722	0.573326	0.0049562	2.3979	1	8
600812	2006	C2	0	0	0	0	0.0054151	0.123847	0	22.6699	0.80155	2.3979	0.278803	0.0224013	2.56495	1	8
778	2006	C3	0	0	0	0	0.002762	0.159496	0	23.0558	0.493958	2.19722	0.500192	0.103683	2.30259	1	8
158	2006	C1	0.693147	0.693147	0	0	0	0.153007	0	21.9322	0.533516	2.19722	0.586297	0.123974	1.94591	1	8
600409	2006	C2	0	0	0	0	0.0870738	0.0311849	0	22.0843	0.626842	2.3979	0.548788	0.364624	1.38629	1	8
413	2006	C3	0	0	0	0	0.0006276	0.0018296	0	19.814	0.480125	1.94591	0.551652	0.0105199	2.3979	1	8
600135	2006	C2	0	0	0	0	0.144066	0.0325407	0	20.813	0.139215	2.19722	0.501579	0.15401	2.19722	1	8
600480	2006	C2	0	0	0	0	0.0535109	0.148094	0	21.1908	0.47352	2.07944	0.379509	0.0127337	1.38629	1	8
600559	2006	C1	0	0	0	0	0	0.025649	0	20.5085	0.579348	2.19722	0.360755	0.0040616	1.60944	1	8
600722	2006	C2	0	0	0	0	0.0105792	0.004752	0	22.0788	0.908315	2.48491	0.368801	0.0031533	2.3979	1	8
600482	2006	C3	0	0	0	0	0	0.130713	0	21.2846	0.551287	2.19722	0.359378	0.018651	1.09861	1	8
600230	2006	C2	0	0	0	0	0.0434571	0.0992118	0	21.4278	0.405666	2.07944	0.582473	0.0005996	1.94591	1	8
600803	2006	C2	0	0	0	0	0.0018604	0.0215968	0	20.8709	0.682072	2.19722	0.301144	0.0003332	2.56495	0	8
923	2006	C3	0	0	0	0	0.0210617	0.112345	0	20.4746	0.517577	2.19722	0.426483	3.16e-06	2.07944	0	8
2049	2006	C3	0	0	0	0	0.257278	0.0245147	0	19.6592	0.327654	2.19722	0.420763	0.100154	0.693147	0	8
600550	2006	C3	0	0	0	0	0	0.0289847	0	22.33	0.56373	2.19722	0.511	0.293117	1.79176	1	8
401	2006	C3	0	0	0	0	0.0024572	0.0164828	0	22.6153	0.610444	2.19722	0.528246	0.317359	2.3979	1	8
848	2006	C1	0	0	0	0	0.143654	0.0398696	0	20.8015	0.527929	2.19722	0.425523	0.67958	2.30259	0	8
709	2006	C3	0.693147	0	0.693147	0	0	0.163328	0	24.0776	0.667041	2.19722	0.511134	0.47853	2.30259	1	8
856	2007	C3	0	0	0	0	0.0031943	0.0782094	0	20.7528	0.753476	2.3979	0.207331	0.0130154	2.30259	1	29
923	2007	C3	0	0	0	0	0.0181727	0.0236305	0	20.7189	0.46746	2.19722	0.426483	0.0801381	2.19722	1	29
778	2007	C3	0	0	0	0	0	0.117335	0	23.1685	0.489248	2.19722	0.473487	0.32866	2.3979	1	29
2049	2007	C3	0	0	0	0	0.240191	0.0217393	0	19.9869	0.19172	2.19722	0.352973	0.120649	1.09861	0	29
600803	2007	C2	0	0	0	0	0.0007821	0.0246496	0	20.7981	0.637169	2.07944	0.301144	0.0335719	2.63906	0	29
600482	2007	C3	0	0	0	0	0.0006749	0.12556	0	21.8908	0.588697	2.19722	0.339889	0.369592	1.38629	1	29
600550	2007	C3	0	0	0	0	0.003869	0.019012	0	22.7635	0.655652	2.19722	0.511	0.200437	1.94591	1	29
600559	2007	C1	0	0	0	0	0	0.0195464	0	20.7286	0.653975	2.19722	0.360755	0.202088	1.79176	1	29
848	2007	C1	0	0	0	0	0.163618	0.053452	0	20.7849	0.45123	2.07944	0.425523	0.693056	2.3979	0	29
600135	2007	C2	0	0	0	0	0.123531	0.0311956	0	20.8037	0.0920037	2.19722	0.501579	0.134208	2.30259	1	29
600812	2007	C2	1.09861	1.09861	0	0	0.0028751	0.127414	0	22.6212	0.781804	2.3979	0.278803	0.166802	2.63906	1	29
709	2007	C3	0.693147	0	0.693147	1	0	0.176518	0	24.296	0.663275	2.19722	0.511134	0.746771	2.3979	1	29
158	2007	C1	0	0	0	0	0	0.133221	0	22.0047	0.549737	2.19722	0.586297	0.0207776	2.07944	1	29
600409	2007	C2	0	0	0	0	0.0351051	0.141368	0	22.1853	0.576792	2.3979	0.548788	0.54034	1.60944	1	29
401	2007	C3	0	0	0	0	0.0009439	0.127924	0	22.9192	0.671035	2.19722	0.513673	0.692786	2.48491	1	29
600230	2007	C2	0	0	0	0	0.0209836	0.026762	0	21.6	0.48396	2.19722	0.582473	0.1806	2.07944	1	29
600480	2007	C2	0	0	0	0	0.0111342	0.0966056	0	21.3348	0.477519	2.19722	0.379509	0.0666792	1.60944	1	29
856	2008	C3	0	0	0	0	0.0028667	0.0130266	0	20.6814	0.868018	2.30259	0.207331	0.0853097	2.3979	1	60
401	2008	C3	0	0	0	0	0.0021328	0.0801194	0	23.2678	0.504574	2.19722	0.407785	0.843526	2.56495	1	60
923	2008	C3	0	0	0	0	0.0235999	0.0261136	0	20.684	0.525791	2.19722	0.355402	0.0198173	2.30259	1	60
158	2008	C1	0	0	0	1	0	0.15042	0	22.1945	0.484158	2.19722	0.501507	0.0081649	2.19722	1	60
848	2008	C1	0	0	0	0	0.0140934	0.117618	0	20.7373	0.405841	2.19722	0.425523	0.822218	2.48491	0	60
600409	2008	C2	1.09861	0	1.09861	1	0.0186396	0.156308	0	22.4843	0.535022	2.19722	0.50182	0.541398	1.79176	1	60
600803	2008	C2	0	0	0	1	0.0868835	0.0278942	0	20.8634	0.651269	2.07944	0.301144	0.161026	2.70805	0	60
2049	2008	C3	0	0	0	0	0.220694	0.0215366	0	20.0103	0.17488	2.19722	0.352973	0.0118902	1.38629	0	60
600812	2008	C2	0	0	0	0	0.0027022	0.12658	0	22.6745	0.762647	2.3979	0.278803	0.326037	2.70805	1	60
600135	2008	C2	1.09861	0.693147	0.693147	0	0.0075395	0.14138	0	20.8019	0.0889577	2.19722	0.356053	0.131887	2.3979	1	60
413	2008	C3	0	0	0	0	0.0003966	0.0186331	0	19.8228	0.347825	1.94591	0.517387	0.0630114	2.56495	1	60
600550	2008	C3	0.693147	0	0.693147	0	0.0048064	0.0165455	0	23.2234	0.638368	2.3979	0.511	0.367261	2.07944	1	60
2108	2008	C2	0	0	0	0	0	0.0546406	0	20.1227	0.395393	2.19722	0.529424	0.419674	0.693147	0	60
600480	2008	C2	0	0	0	0	0.0102425	0.15933	0	21.4427	0.464241	2.19722	0.379509	0.124413	1.79176	1	60
600230	2008	C2	0	0	0	0	0.0071472	0.0295836	0	21.8355	0.531601	2.19722	0.574171	0.12005	2.19722	1	60
778	2008	C3	0	0	0	0	0	0.184111	0	23.3865	0.545471	2.19722	0.493488	0.353802	2.48491	1	60
709	2008	C3	0.693147	0	0.693147	0	0	0.185744	0	24.4494	0.686328	2.19722	0.511133	0.298045	2.48491	1	60
600559	2008	C1	0	0	0	0	0	0.0220703	0	20.8313	0.672373	2.19722	0.360755	0.351185	1.94591	1	60
600482	2008	C3	0	0	0	0	0.0005899	0.144757	0	21.6787	0.607003	2.19722	0.339889	0.250001	1.60944	1	60
600812	2009	C2	0	0	0	1	0.0023237	0.14	0	22.7113	0.877973	2.3979	0.278803	0.456607	2.77259	1	43
848	2009	C1	0	0	0	0	0.0122817	0.0512367	0	20.8341	0.405371	2.19722	0.425523	0.740387	2.56495	0	43
401	2009	C3	0	0	0	0	0.0023746	0.0150252	0	23.7968	0.643191	2.19722	0.407787	0.870051	2.63906	1	43
600409	2009	C2	0.693147	0	0.693147	0	0.0070645	0.13632	0	22.6611	0.608108	2.19722	0.50182	0.70044	1.94591	0	43
600482	2009	C3	0.693147	0	0.693147	0	0.0020627	0.138898	0	21.7681	0.618938	2.19722	0.339889	0.0912844	1.79176	1	43
600559	2009	C1	0	0	0	0	0	0.0893354	0	20.888	0.66014	2.19722	0.361058	0.598892	2.07944	1	43
600135	2009	C2	0.693147	0	0.693147	0	0.0060804	0.137254	0	20.7784	0.0644548	2.19722	0.356053	0.404777	2.48491	1	43
2049	2009	C3	0.693147	0	0.693147	0	0.180928	0.102649	0	20.0089	0.131565	2.07944	0.352973	0.0316686	1.60944	0	43
600480	2009	C2	0	0	0	0	0.0157832	0.163949	0	21.6872	0.476204	2.19722	0.379509	0.223964	1.94591	1	43
600803	2009	C2	0	0	0	0	0.0828489	0.0228657	0	20.8219	0.682292	2.07944	0.301144	0.197769	2.77259	0	43
709	2009	C3	1.38629	0	1.38629	0	0	0.216477	0	25.3554	0.707163	2.19722	0.511133	0.404643	2.56495	1	43
778	2009	C3	2.30259	1.38629	1.94591	0	0	0.189399	0	23.6125	0.452705	2.19722	0.493321	0.458451	2.56495	1	43
600230	2009	C2	0	0	0	0	0.0033094	0.0842081	0	21.9988	0.59489	2.19722	0.559185	0.665851	2.30259	1	43
600550	2009	C3	2.48491	1.79176	1.94591	0	0.0044225	0.116778	0	23.4706	0.697311	2.3979	0.511	0.272767	2.19722	1	43
158	2009	C1	0	0	0	0	0	0.138097	0	22.1753	0.455477	2.19722	0.501507	0.514177	2.30259	1	43
923	2009	C3	0	0	0	0	0.0190633	0.0222024	0	20.787	0.501899	2.19722	0.355402	0.0909842	2.3979	1	43
2108	2009	C2	0	0	0	0	0.0049786	0.157299	0	20.6954	0.461892	2.19722	0.459378	0.306493	1.09861	0	43
413	2009	C3	0	0	0	0	0.0002715	0.0045751	0	19.7131	0.362231	1.94591	0.476407	0.64517	2.63906	1	43
923	2010	C3	0	0	0	0	0.0295146	0.123359	0	20.8371	0.446237	2.19722	0.355402	0.0898577	2.48491	1	30
2282	2010	C4	0	0	0	0	0.0516953	0.358116	0	20.5781	0.0872334	2.19722	0.168715	0.112703	0.693147	0	30
600559	2010	C1	0	0	0	0	0	0.0382437	0	20.978	0.667942	2.19722	0.361058	0.64858	2.19722	1	30
709	2010	C3	1.09861	0	1.09861	0	0	0.261416	0	25.3766	0.704805	2.3979	0.269517	0.1303	2.63906	1	30
600230	2010	C2	0	0	0	0	0.0025375	0.0265613	0	22.1363	0.632947	2.19722	0.559185	0.589756	2.3979	1	30
600803	2010	C2	0	0	0	0	0.0703627	0.0286467	0	20.5577	0.579533	1.94591	0.301144	0.197377	2.83321	0	30
2049	2010	C3	0	0	0	0	0.162151	0.290406	0	20.0674	0.138633	2.19722	0.25	0.318314	1.79176	1	30
600480	2010	C2	0	0	0	0	0.0284815	0.153742	0	22.152	0.413177	2.19722	0.341116	0.489913	2.07944	1	30
158	2010	C1	0	0	0	0	0	0.151954	0	22.2798	0.49943	2.19722	0.480641	0.505803	2.3979	1	30
600482	2010	C3	0	0	0	0	0.0004517	0.148987	0	21.823	0.623011	2.19722	0.339889	0.390632	1.94591	1	30
600135	2010	C2	0.693147	0.693147	0	0	0.0454252	0.135544	0	20.7732	0.0556847	2.19722	0.356053	0.310875	2.56495	1	30
413	2010	C3	0	0	0	0	0.0001395	0.0067677	0	19.7421	0.363774	1.94591	0.289257	0.533983	2.70805	1	30
401	2010	C3	0	0	0	0	0.007126	0.0159694	0	24.1328	0.692911	2.19722	0.414247	0.852422	2.70805	1	30
848	2010	C1	0	0	0	0	0.0091054	0.0604264	0	21.038	0.442136	2.19722	0.425523	0.718043	2.63906	0	30
600550	2010	C3	1.60944	0	1.60944	0	0.0049615	0.134157	0	23.512	0.672191	2.3979	0.511	0.615198	2.30259	1	30
600409	2010	C2	0	0	0	0	0.0226905	0.13574	0	22.6652	0.566549	2.19722	0.50182	0.588848	2.07944	1	30
600812	2010	C2	0	0	0	0	0.005095	0.172195	0	22.9338	0.870433	2.3979	0.278803	0.454796	2.83321	1	30
778	2010	C3	2.07944	1.09861	1.79176	0	0	0.189357	0	24.0082	0.548247	2.19722	0.493321	0.414502	2.63906	1	30
2108	2010	C2	0	0	0	0	0.0068518	0.297276	0	20.8945	0.468343	2.19722	0.410448	0.586082	1.38629	0	30
413	2011	C3	0	0	0	0	0	0.0096385	0	19.76	0.305501	1.94591	0.289257	0.533951	2.77259	0	39
600480	2011	C2	0	0	0	0	0.0190971	0.15597	0	22.3976	0.520927	2.07944	0.341116	0.466836	2.19722	1	39
2342	2011	C4	0	0	0	0	0.0073693	0.29922	0	22.0243	0.389505	2.3979	0.47	0.270894	0.693147	0	39
778	2011	C3	2.48491	1.60944	2.07944	0	0	0.199573	0	24.2111	0.589636	2.19722	0.5001	0.426798	2.70805	1	39
600482	2011	C3	0	0	0	0	0.0003804	0.161874	0	21.9112	0.634963	2.19722	0.339889	0.392459	2.07944	1	39
158	2011	C1	0	0	0	0	0.0009416	0.14719	0	22.3893	0.543603	2.19722	0.480641	0.491252	2.48491	1	39
709	2011	C3	1.38629	0	1.38629	0	0	0.164281	0	25.6723	0.682523	2.3979	0.4282	0.365248	2.70805	1	39
2108	2011	C2	0	0	0	0	0.0046067	0.266284	0	20.9777	0.438028	2.19722	0.410448	0.577531	1.60944	0	39
2459	2011	C3	0	0	0	0	0.115109	0.335665	0	21.5215	0.415769	2.19722	0.14819	0.282959	0.693147	0	39
600135	2011	C2	1.60944	0	1.60944	0	0.0589082	0.140301	0	20.758	0.0925954	2.19722	0.356053	0.39259	2.63906	1	39
600803	2011	C2	0.693147	0.693147	0	0	0.0352833	0.130777	0	21.2452	0.485245	1.79176	0.241761	0.190598	2.89037	0	39
600559	2011	C1	0	0	0	0	0	0.0420206	0	21.0939	0.650073	2.19722	0.361058	0.715063	2.30259	1	39
300137	2011	C4	0	0	0	0	0.0415129	0.232098	0	20.6423	0.0573403	2.07944	0.194465	0.147052	0.693147	0	39
300107	2011	C2	0	0	0	0	0.0191261	0.140174	0	20.5046	0.0318682	2.07944	0.403587	0.112863	0.693147	0	39
300138	2011	C1	0	0	0	0	0	0.268018	0	20.8329	0.131882	2.19722	0.099822	0.190176	0.693147	0	39
2442	2011	C2	0.693147	0	0.693147	0	0.0208271	0.27871	0	21.5145	0.445648	2.19722	0.503446	0.0169185	0.693147	0	39
2494	2011	C1	0	0	0	0	0.0069733	0.119817	0	20.7475	0.0560075	2.19722	0.422907	0.34909	0.693147	0	39
600409	2011	C2	0	0	0	0	0.0059872	0.157269	0	23.3059	0.65943	2.19722	0.461859	0.539294	2.19722	1	39
600812	2011	C2	0	0	0	1	0.005488	0.169981	0	23.1451	0.871494	2.3979	0.278803	0.41499	2.89037	1	39
2282	2011	C3	0	0	0	0	0.0776834	0.286177	0	20.807	0.25548	2.19722	0.168715	0.0210601	1.09861	0	39
923	2011	C3	0	0	0	0	0.0245982	0.128334	0	20.971	0.546657	2.19722	0.355402	0.606731	2.56495	1	39
600550	2011	C3	3.66356	2.07944	3.46574	0	0.0053086	0.131901	0	23.5703	0.564563	2.3979	0.512954	0.60743	2.3979	1	39
2049	2011	C3	0	0	0	0	0.142561	0.0270633	0	20.0606	0.0998298	2.19722	0.25	0.26596	1.94591	1	39
401	2011	C3	0	0	0	0	0.0076018	0.0174397	0	24.3628	0.654412	2.19722	0.414247	0.791794	2.77259	1	39
848	2011	C1	0	0	0	0	0.0072322	0.0557363	0	21.1271	0.481621	2.19722	0.425523	0.726859	2.70805	0	39
600230	2011	C2	0	0	0	0	0.001453	0.0879282	0	22.1732	0.650979	2.19722	0.559185	0.585358	2.48491	1	39
413	2012	C3	0.693147	0	0.693147	0	0.0008049	0.165335	0	21.4468	0.755861	1.94591	0.289257	0.557005	2.83321	0	51
923	2012	C3	0	0	0	0	0.0350269	0.25491	0	21.0913	0.586741	2.19722	0.355402	0.562803	2.63906	1	51
709	2012	C3	1.38629	0.693147	1.09861	0	0	0.232654	0	25.7653	0.712048	2.3979	0.428199	0.382834	2.77259	1	51
2459	2012	C3	0.693147	0	0.693147	0	0.138238	0.260417	0	21.5788	0.591622	2.19722	0.14819	0.0159196	1.09861	0	51
856	2012	C3	0.693147	0	0.693147	0	0.0019737	0.349804	0	21.338	0.725281	1.94591	0.299024	0.0141546	2.70805	1	51
2108	2012	C2	0	0	0	0	0.0080457	0.04709	0	21.2998	0.376822	2.19722	0.375398	0.575225	1.79176	0	51
2049	2012	C3	1.38629	0.693147	1.09861	0	0.144433	0.262085	0	21.7258	0.25436	2.19722	0.422836	0.397892	2.07944	1	51
600230	2012	C2	0	0	0	0	0.0008993	0.120006	0	22.2531	0.618739	2.19722	0.559185	0.60792	2.56495	1	51
300138	2012	C1	1.09861	0.693147	0.693147	0	0.0065365	0.339773	0	21.0918	0.309721	2.19722	0.099822	0.182984	1.09861	0	51
600482	2012	C3	1.60944	0.693147	1.38629	0	0.0002138	0.162974	0	21.9539	0.627248	2.19722	0.339889	0.382176	2.19722	1	51
601633	2012	C3	3.49651	3.09104	2.48491	0	0	0.324768	0	24.4744	0.491574	2.3979	0.560409	0.648317	0.693147	0	51
401	2012	C3	0	0	0	0	0.0061037	0.0771986	0	24.4491	0.677956	2.19722	0.386272	0.759891	2.83321	1	51
600803	2012	C2	2.07944	2.07944	0	0	0.0304607	0.380028	0	21.4339	0.544745	1.79176	0.241761	0.130869	2.94444	0	51
600812	2012	C2	0	0	0	1	0.0041876	0.298816	0	23.329	0.691443	2.3979	0.253885	0.403751	2.94444	1	51
600135	2012	C2	1.94591	1.60944	1.09861	0	0.0275203	0.326569	0	20.7964	0.098169	2.19722	0.356053	0.365234	2.70805	1	51
778	2012	C3	3.04452	1.38629	2.89037	1	0	0.323078	0	24.4172	0.651748	2.19722	0.5001	0.409944	2.77259	1	51
300255	2012	C2	0	0	0	0	0	0.0200122	0	21.0728	0.206403	2.19722	0.318312	0.577569	0.693147	0	51
2494	2012	C1	0	0	0	0	0.0020708	0.0869211	0	20.8072	0.0563335	2.19722	0.422907	0.229193	1.09861	0	51
2342	2012	C3	0.693147	0	0.693147	0	0.0094408	0.343799	0	22.1405	0.438836	2.19722	0.47	0.327486	1.09861	0	51
848	2012	C1	0	0	0	0	0.0045725	0.163117	0	21.1598	0.469115	2.19722	0.425523	0.733467	2.77259	0	51
2603	2012	C2	0	0	0	0	0.0085126	0.275471	0	22.1502	0.0769977	2.3979	0.338824	0.407827	0.693147	0	51
600480	2012	C2	0	0	0	0	0.0148372	0.372516	0	22.5145	0.573414	2.19722	0.341116	0.424074	2.30259	1	51
2442	2012	C2	0	0	0	0	0.0182911	0.253285	0	21.6895	0.543148	2.19722	0.503446	0.0060899	1.09861	0	51
600997	2012	C2	1.09861	0.693147	0.693147	0	0	0.197796	0	23.77	0.588357	2.19722	0.567279	0.653359	2.19722	1	51
600550	2012	C3	3.58352	2.70805	3.09104	0	0.0053567	0.390443	0	23.4972	0.612223	2.30259	0.512954	0.596194	2.48491	1	51
300137	2012	C4	0	0	0	0	0.0590186	0.25739	0	20.7198	0.0889733	2.19722	0.194465	0.331201	1.09861	0	51
600559	2012	C1	0	0	0	0	0	0.0434507	0	21.2483	0.631219	2.19722	0.361058	0.732887	2.3979	1	51
2282	2012	C3	0	0	0	0	0.0347714	0.170377	0	20.9061	0.347289	2.19722	0.168715	0.0145351	1.38629	0	51
600409	2012	C2	1.38629	0.693147	1.09861	0	0.0123568	0.241306	0	23.5136	0.647048	2.19722	0.396709	0.54651	2.30259	1	51
158	2012	C1	0	0	0	0	0.000446	0.358723	0	22.4667	0.575353	2.19722	0.480641	0.497738	2.56495	1	51
300107	2012	C2	0	0	0	1	0.0127718	0.0814969	0	20.5095	0.0348717	2.07944	0.403587	0.085135	1.09861	0	51
413	2013	C3	1.09861	0	1.09861	0	0.0094972	0.139818	0	22.9242	0.349694	1.94591	0.143999	0.88432	2.89037	0	57
709	2013	C3	1.38629	1.09861	0.693147	0	0	0.223108	0	25.8407	0.731628	2.19722	0.428199	0.367153	2.83321	1	57
2108	2013	C2	0	0	0	0	0.0111905	0.167143	0	21.487	0.440928	2.19722	0.346	0.487971	1.94591	0	57
300255	2013	C2	0	0	0	0	0	0.291467	0	21.2212	0.21867	2.19722	0.318312	0.684561	1.09861	0	57
158	2013	C1	0	0	0	0	0.0002182	0.275823	0	22.4765	0.576941	2.19722	0.480641	0.495395	2.63906	1	57
600480	2013	C3	1.09861	0.693147	0.693147	0	0.0168944	0.377343	0	22.62	0.590291	2.19722	0.341116	0.412251	2.3979	1	57
600230	2013	C2	0	0	0	0	0.0002256	0.209949	0	22.2498	0.6	2.19722	0.559185	0.579464	2.63906	1	57
856	2013	C3	0	0	0	0	0.0011358	0.310141	0	21.4654	0.723374	1.94591	0.299024	0.0696447	2.77259	1	57
2442	2013	C2	0	0	0	0	0.0153219	0.322265	0	21.8644	0.635883	2.07944	0.503446	0.0049147	1.38629	0	57
300137	2013	C4	0	0	0	0	0.0230637	0.266703	0	20.8234	0.124261	2.19722	0.161428	0.363785	1.38629	0	57
923	2013	C3	0	0	0	0	0.0286683	0.279642	0	21.1468	0.657875	2.19722	0.355402	0.55739	2.70805	1	57
600550	2013	C3	2.48491	1.60944	2.07944	0	0.0022762	0.333981	0	23.0185	0.900279	2.48491	0.256579	0.553573	2.56495	1	57
2494	2013	C1	0	0	0	0	0.001272	0.080137	0	21.0735	0.263956	2.19722	0.422907	0.0840221	1.38629	0	57
2691	2013	C3	0	0	0	0	0.026207	0.315854	0	20.6295	0.132302	2.19722	0.645	0.0006958	0.693147	0	57
2459	2013	C3	0	0	0	0	0.116558	0.272368	0	21.2077	0.681391	2.07944	0.142682	0.206798	1.38629	0	57
778	2013	C3	1.60944	0.693147	1.38629	0	0	0.384663	0	24.6579	0.662497	2.19722	0.453751	0.690622	2.83321	1	57
600135	2013	C2	1.94591	1.38629	1.38629	0	0.0191941	0.307444	0	20.8087	0.0923558	2.19722	0.356053	0.373288	2.77259	1	57
848	2013	C1	0	0	0	0	0.0029275	0.0869224	0	21.3521	0.446111	2.19722	0.425523	0.79721	2.83321	0	57
600812	2013	C2	0.693147	0.693147	0	0	0.0044965	0.340927	0	23.4016	0.715258	2.3979	0.253885	0.364492	2.99573	1	57
600482	2013	C3	0.693147	0	0.693147	0	0.0001626	0.418028	0	22.1431	0.526817	2.19722	0.308116	0.369854	2.30259	1	57
600409	2013	C2	1.60944	1.38629	0.693147	0	0.0093782	0.318859	0	23.6568	0.672096	2.56495	0.396709	0.62588	2.3979	1	57
2282	2013	C3	0.693147	0.693147	0	0	0.0253994	0.331554	0	20.8001	0.2778	2.19722	0.15097	0.0118801	1.60944	0	57
600559	2013	C1	0	0	0	0	0	0.21073	0	21.3424	0.663786	2.19722	0.361058	0.652167	2.48491	1	57
2603	2013	C2	0	0	0	0	0.020335	0.278774	0	22.2619	0.0858072	2.3979	0.331983	0.36381	1.09861	0	57
601633	2013	C3	3.46574	3.13549	2.30259	4	0	0.315034	0	24.6861	0.467577	2.3979	0.560409	0.605798	1.09861	0	57
600803	2013	C2	1.38629	1.09861	0.693147	1	0.0068966	0.276067	0	22.8723	0.511935	2.19722	0.309663	0.249608	2.99573	0	57
2049	2013	C3	1.79176	1.60944	0.693147	0	0.0412827	0.32255	0	21.8475	0.235945	2.19722	0.413823	0.425955	2.19722	1	57
600997	2013	C2	0	0	0	2	0	0.205751	0	23.7448	0.570941	2.19722	0.567279	0.621645	2.30259	1	57
401	2013	C3	0	0	0	0	0.0052415	0.115608	0	24.4867	0.677456	2.19722	0.38628	0.718584	2.89037	1	57
2342	2013	C3	0	0	0	0	0.0061991	0.320105	0	22.1937	0.45557	2.19722	0.47	0.190865	1.38629	0	57
300107	2013	C2	0	0	0	0	0.0084341	0.107341	0	20.5635	0.0462275	2.19722	0.403587	0.032091	1.38629	0	57
600722	2013	C2	0	0	0	0	0.0025162	0.0264173	0	21.8064	0.619801	1.94591	0.560846	0.348318	2.89037	1	57
300138	2013	C1	0	0	0	1	0.0076495	0.371814	0	21.2129	0.393014	2.19722	0.099822	0.122641	1.38629	0	57
2691	2014	C3	0	0	0	0	0	0.174206	0	20.6463	0.11018	2.19722	0.645	0.0082751	1.09861	0	82
600409	2014	C2	1.60944	1.60944	0	0	0	0.345396	0	23.7203	0.671274	2.56495	0.396709	0.519435	2.48491	1	82
778	2014	C3	2.89037	1.94591	2.48491	1	0	0.402845	0	24.6987	0.667699	2.19722	0.453751	0.532979	2.89037	1	82
600135	2014	C2	2.3979	2.07944	1.38629	0	0	0.423121	0	20.8951	0.152886	2.19722	0.356053	0.390117	2.83321	1	82
300107	2014	C2	0	0	0	0	0	0.112848	0	20.6331	0.0545881	2.19722	0.403587	0.110475	1.60944	0	82
2282	2014	C3	0	0	0	0	0	0.30106	0	20.7368	0.212732	2.19722	0.137662	0.132071	1.79176	0	82
300138	2014	C1	0	0	0	0	0	0.396462	0	21.1342	0.331313	2.07944	0.099822	0.141933	1.60944	0	82
2108	2014	C2	0	0	0	0	0	0.15238	0	21.6472	0.354125	2.19722	0.302524	0.478173	2.07944	0	82
413	2014	C3	0.693147	0	0.693147	0	0	0.154251	0	23.2464	0.480613	1.94591	0.146537	0.35527	2.94444	0	82
600722	2014	C2	0	0	0	0	0.0016158	0.0169076	0	21.9265	0.753765	1.94591	0.560846	0.345456	2.94444	1	82
600997	2014	C2	0	0	0	1	0	0.19289	0	23.8061	0.593819	2.19722	0.567279	0.634109	2.3979	1	82
600559	2014	C1	0	0	0	0	0	0.0420361	0	21.5313	0.702517	2.07944	0.361058	0.715163	2.56495	1	82
2442	2014	C2	0	0	0	0	0	0.31852	0	21.8741	0.640169	2.19722	0.483446	0.0022299	1.60944	0	82
158	2014	C1	0	0	0	0	0	0.270849	0	22.4376	0.554528	2.19722	0.480641	0.533566	2.70805	1	82
300255	2014	C2	0	0	0	0	0	0.270721	0	21.4385	0.302172	2.19722	0.319374	0.397857	1.38629	0	82
856	2014	C3	0	0	0	0	0	0.272357	0	21.6167	0.783297	1.94591	0.299024	0.0170237	2.83321	1	82
2603	2014	C2	0	0	0	0	0	0.285623	0	22.3501	0.104917	2.3979	0.332274	0.480343	1.38629	0	82
923	2014	C3	0	0	0	0	0	0.125102	0	21.1053	0.693266	2.19722	0.355402	0.541207	2.77259	1	82
401	2014	C3	0.693147	0	0.693147	0	0	0.115095	0	24.5087	0.694987	2.19722	0.38628	0.787783	2.94444	1	82
848	2014	C1	0	0	0	0	0	0.0943894	0	21.3389	0.276183	2.07944	0.406841	0.682334	2.89037	0	82
600230	2014	C2	0	0	0	0	0.0012451	0.138837	0	22.2712	0.588017	2.19722	0.512428	0.52652	2.70805	1	82
300137	2014	C4	0	0	0	0	0	0.322829	0	20.9017	0.12984	2.19722	0.155264	0.193845	1.60944	0	82
600803	2014	C2	0.693147	0	0.693147	0	0.0059973	0.262599	0	22.9705	0.465228	2.19722	0.309663	0.570213	3.04452	0	82
600812	2014	C2	0	0	0	0	0.0074492	0.296066	0	23.4682	0.662923	2.30259	0.369282	0.355478	3.04452	1	82
600482	2014	C3	1.38629	0.693147	1.09861	0	0.0001097	0.435512	0	22.192	0.519129	2.19722	0.305176	0.385215	2.3979	1	82
2049	2014	C3	2.3979	2.19722	1.09861	0	0.0448314	0.323005	0	21.9732	0.247899	2.19722	0.413823	0.219746	2.30259	1	82
601633	2014	C3	3.4012	2.99573	2.3979	2	0	0.335822	0	24.8398	0.45361	2.3979	0.560409	0.877067	1.38629	0	82
600480	2014	C3	0	0	0	0	0.0174249	0.415405	0	22.7405	0.610127	2.19722	0.341116	0.452008	2.48491	1	82
2342	2014	C3	0	0	0	0	0	0.34685	0	22.1198	0.410612	1.94591	0.200313	0.326262	1.60944	0	82
2494	2014	C1	0	0	0	0	0	0.092484	0	21.4842	0.340398	2.19722	0.358129	0.087534	1.60944	0	82
709	2014	C3	1.09861	0.693147	0.693147	0	0	0.240886	0	25.8612	0.734403	2.19722	0.4248	0.385876	2.89037	1	82
2342	2015	C3	0	0	0	0	0	0.291261	0	22.0788	0.379184	1.94591	0.200313	0.292715	1.79176	0	79
2049	2015	C3	0.693147	0.693147	0	0	0.0415203	0.325371	0	22.1414	0.28943	2.07944	0.413823	0.714461	2.3979	1	79
600812	2015	C2	0.693147	0.693147	0	0	0.0062702	0.308535	0	23.4957	0.670585	2.3979	0.369282	0.627374	3.09104	1	79
600409	2015	C2	2.19722	1.38629	1.79176	0	0	0.315066	0	23.7362	0.665244	2.70805	0.399839	0.608082	2.56495	1	79
2108	2015	C2	0	0	0	0	0	0.246213	0	21.6134	0.264277	2.19722	0.302524	0.446324	2.19722	0	79
2691	2015	C3	0	0	0	0	0	0.256647	0	20.7279	0.156932	2.19722	0.645	0.702469	1.38629	0	79
413	2015	C3	1.09861	0.693147	0.693147	0	0.0023408	0.215556	0	24.0836	0.49437	1.94591	0.216416	0.259715	2.99573	0	79
300107	2015	C2	0	0	0	0	0	0.22272	0	20.6666	0.0536182	2.19722	0.398252	0.0289821	1.79176	0	79
778	2015	C3	3.4012	2.3979	2.99573	0	0	0.414187	0	24.6526	0.640095	2.19722	0.453751	0.479873	2.94444	1	79
2494	2015	C1	0	0	0	0	0.0020447	0.175716	0	21.5561	0.383494	2.19722	0.33578	0.599178	1.79176	0	79
600230	2015	C2	0	0	0	0	0.0010074	0.213359	0	22.1036	0.692515	2.19722	0.480129	0.54847	2.77259	1	79
300368	2015	C3	1.09861	0.693147	0.693147	0	0	0.346364	0	21.0975	0.184682	2.19722	0.354779	0.271378	0.693147	0	79
923	2015	C3	0	0	0	0	0	0.279557	0	21.1023	0.711657	1.94591	0.355402	0.509149	2.83321	1	79
2603	2015	C2	0	0	0	0	0.0501063	0.292709	0	22.465	0.15412	2.3979	0.333682	0.45299	1.60944	0	79
158	2015	C1	0.693147	0.693147	0	0	0.248742	0.374666	1	23.1159	0.503495	2.3979	0.273201	0.588145	2.77259	1	79
2442	2015	C2	0	0	0	0	0	0.357984	0	21.7637	0.627509	2.30259	0.362585	0.314838	1.79176	0	79
709	2015	C3	2.30259	1.09861	2.07944	1	0	0.189586	0	25.9096	0.745004	2.19722	0.379344	0.64759	2.94444	1	79
401	2015	C3	0.693147	0	0.693147	0	0	0.133884	0	24.4437	0.725468	2.07944	0.374831	0.725713	2.99573	1	79
2459	2015	C3	0	0	0	0	0.130892	0.255995	0	21.0255	0.10217	2.07944	0.363866	0.243163	1.79176	0	79
300138	2015	C1	0.693147	0	0.693147	0	0.0038303	0.370286	0	21.412	0.283296	2.07944	0.225944	0.0685151	1.79176	0	79
600803	2015	C2	2.30259	1.60944	1.79176	0	0.0117767	0.363195	0	23.1547	0.567267	2.19722	0.309663	0.684563	3.09104	0	79
600480	2015	C3	0.693147	0	0.693147	0	0.0289445	0.384949	0	22.9077	0.509348	2.19722	0.339576	0.452328	2.56495	1	79
856	2015	C3	0.693147	0	0.693147	0	0	0.349919	0	21.5289	0.867773	1.94591	0.415191	0.468174	2.89037	1	79
601633	2015	C3	2.89037	2.56495	1.79176	17	0.027649	0.377429	0	24.9987	0.466186	2.19722	0.560409	0.870177	1.60944	0	79
600997	2015	C2	0	0	0	0	0	0.234701	0	23.7358	0.600533	2.19722	0.56719	0.652558	2.48491	1	79
2282	2015	C3	0	0	0	0	0	0.335568	0	20.7586	0.245289	2.19722	0.138344	0.0550194	1.94591	0	79
600135	2015	C2	1.79176	1.60944	0.693147	0	0.0006757	0.28104	0	21.3726	0.150539	2.19722	0.340674	0.395003	2.89037	1	79
600550	2015	C3	3.09104	1.60944	2.89037	1	0.0027808	0.379967	0	22.8081	0.905139	2.19722	0.334689	0.546053	2.70805	1	79
300255	2015	C2	0	0	0	0	0	0.138773	0	21.5684	0.325165	2.19722	0.319374	0.343038	1.60944	0	79
848	2015	C1	0	0	0	0	0	0.166169	0	21.6361	0.317129	2.19722	0.406841	0.586201	2.94444	0	79
300137	2015	C4	1.79176	0.693147	1.60944	0	0.0825479	0.325713	0	21.2112	0.137745	2.19722	0.138599	0.234987	1.79176	0	79
600559	2015	C1	0	0	0	0	0	0.116809	0	21.7538	0.449491	2.19722	0.288477	0.624541	2.63906	1	79
300371	2015	C4	0	0	0	0	0	0.256629	0	20.1462	0.0829345	2.07944	0.378783	0.0981985	0.693147	0	79
600482	2015	C3	0	0	0	0	0.000382	0.405808	0	22.1939	0.495424	2.19722	0.305176	0.421247	2.48491	1	79
600559	2016	C1	0	0	0	0	0.0061182	0.0588213	0	21.8878	0.498418	2.19722	0.288477	0.548799	2.70805	1	111
158	2016	C1	0	0	0	0	0.232582	0.428306	0	23.273	0.551411	2.3979	0.273201	0.530415	2.83321	1	111
2442	2016	C2	0.693147	0	0.693147	0	0	0.322145	0	21.6841	0.575604	2.07944	0.271939	0.422069	1.94591	0	111
600482	2016	C3	3.17805	2.83321	2.07944	0	0.0212369	0.398209	0	24.4001	0.326248	2.19722	0.261514	0.509174	2.56495	1	111
2049	2016	C3	2.63906	2.19722	1.79176	0	0.0380115	0.332236	0	22.2199	0.266595	1.94591	0.363923	0.536529	2.48491	1	111
600803	2016	C2	3.46574	2.30259	3.13549	0	0.0116838	0.226524	0	23.6343	0.713722	2.19722	0.309663	0.804872	3.13549	0	111
2494	2016	C1	0	0	0	0	0.0018548	0.234066	0	21.6498	0.208337	2.19722	0.313103	0.323284	1.94591	0	111
848	2016	C1	0	0	0	0	0	0.0599941	0	21.8535	0.351975	2.19722	0.406841	0.653192	2.99573	0	111
2282	2016	C3	0	0	0	1	0	0.342195	0	20.7529	0.221763	2.19722	0.138344	0.047317	2.07944	0	111
2459	2016	C3	0	0	0	0	0.131852	0.284228	0	21.0175	0.0787747	2.07944	0.363866	0.0307184	1.94591	0	111
300428	2016	C3	0	0	0	0	0.0057803	0.341673	0	20.4117	0.144105	2.19722	0.118812	0.0182792	0.693147	0	111
600997	2016	C2	0.693147	0	0.693147	0	0.0021924	0.292794	0	23.7358	0.569464	2.19722	0.567377	0.666106	2.56495	1	111
923	2016	C3	0	0	0	0	0.018742	0.211924	0	21.0663	0.710503	2.19722	0.355402	0.466051	2.89037	1	111
300371	2016	C4	0	0	0	0	0	0.260096	0	20.2166	0.091307	2.19722	0.378783	0.0625936	1.09861	0	111
778	2016	C3	2.30259	1.09861	2.07944	0	0	0.374584	0	24.6206	0.625549	2.19722	0.453751	0.519348	2.99573	1	111
600409	2016	C2	2.83321	1.79176	2.48491	0	0	0.300643	0	23.7678	0.644968	2.70805	0.399839	0.70107	2.63906	1	111
2342	2016	C3	1.94591	1.38629	1.38629	0	0	0.32483	0	22.1271	0.405616	1.94591	0.200313	0.30482	1.94591	0	111
300368	2016	C3	0	0	0	0	0	0.372809	0	21.2841	0.254856	2.19722	0.354779	0.0816825	1.09861	0	111
300255	2016	C2	0	0	0	0	0	0.20923	0	21.8649	0.269029	2.07944	0.382767	0.304292	1.79176	0	111
2691	2016	C3	0	0	0	0	0	0.343109	0	20.6435	0.0732106	2.19722	0.29	0.468122	1.60944	0	111
300107	2016	C2	0	0	0	0	0.0338221	0.250151	0	20.665	0.0564805	2.19722	0.396387	0.102397	1.94591	0	111
600135	2016	C2	1.60944	1.09861	1.09861	5	0	0.381725	0	21.445	0.194944	2.19722	0.341118	0.398048	2.94444	1	111
413	2016	C3	2.07944	1.38629	1.60944	0	0	0.226308	0	24.5697	0.507345	1.94591	0.113153	0.353202	3.04452	0	111
2108	2016	C2	0.693147	0	0.693147	0	0	0.253352	0	22.0129	0.23657	2.19722	0.291615	0.468882	2.30259	0	111
600550	2016	C3	2.48491	1.09861	2.30259	1	0.0032266	0.376432	0	22.9905	0.89653	2.19722	0.334689	0.55485	2.77259	1	111
300446	2016	C2	0	0	0	0	0.0045637	0.335638	0	20.1127	0.0842083	2.07944	0.306109	0.128456	0.693147	1	111
600722	2016	C2	0	0	0	0	0.0359278	0.0203932	0	20.9556	0.114576	1.94591	0.299859	0.590834	3.04452	1	111
600812	2016	C2	0	0	0	0	0.0134062	0.284883	0	23.5252	0.678854	2.3979	0.215984	0.605412	3.13549	1	111
600480	2016	C3	1.38629	1.09861	0.693147	0	0.0433025	0.395896	0	23.0273	0.519146	2.19722	0.347108	0.463182	2.63906	1	111
709	2016	C3	3.04452	1.79176	2.77259	0	0	0.207055	0	25.949	0.749285	2.19722	0.396939	0.696969	2.99573	1	111
2603	2016	C2	0	0	0	0	0.041629	0.267438	0	22.5559	0.146842	2.19722	0.253615	0.459342	1.79176	0	111
300137	2016	C4	1.79176	0.693147	1.60944	0	0.0763267	0.28551	0	21.3029	0.162212	1.94591	0.138599	0.181746	1.94591	0	111
300491	2016	C3	0	0	0	1	0	0.279577	0	20.1532	0.267082	2.19722	0.197163	0.181618	0.693147	0	111
601633	2016	C3	3.43399	2.83321	2.70805	20	0.0454741	0.378981	0	25.2484	0.48701	1.94591	0.560409	0.866569	1.79176	0	111
300138	2016	C1	1.09861	0.693147	0.693147	0	0.0114663	0.40796	0	21.6365	0.388163	2.07944	0.185752	0.258943	1.94591	0	111
401	2016	C3	0	0	0	0	0	0.199896	0	24.4485	0.730765	2.19722	0.3	0.745074	3.04452	1	111
600480	2017	C3	1.79176	0.693147	1.60944	0	0.0718249	0.395998	0	23.1957	0.548684	2.19722	0.343952	0.420572	2.70805	1	81
300371	2017	C4	0	0	0	0	0.018685	0.227468	0	20.2983	0.0793485	2.19722	0.378783	0.0646408	1.38629	0	81
401	2017	C3	1.60944	0.693147	1.38629	0	0	0.273863	0	24.4377	0.725263	2.19722	0.3	0.439582	3.09104	1	81
848	2017	C1	0	0	0	0	0	0.156538	0	21.757	0.276861	2.19722	0.406841	0.601398	3.04452	0	81
413	2017	C3	2.56495	1.60944	2.19722	0	0.0049045	0.224023	0	24.9381	0.526364	1.79176	0.158977	0.282997	3.09104	0	81
600230	2017	C2	0	0	0	0	0.009448	0.225127	0	22.1921	0.299474	2.19722	0.462453	0.473824	2.89037	1	81
778	2017	C3	3.3673	2.3979	2.94444	2	0	0.386055	0	24.6157	0.579449	2.19722	0.389951	0.49924	3.04452	1	81
300255	2017	C2	0	0	0	0	6.33e-05	0.221028	0	21.9846	0.310097	2.07944	0.364071	0.296481	1.94591	0	81
923	2017	C3	0	0	0	0	0.0012609	0.249267	0	23.3317	0.347239	2.19722	0.231971	0.651581	2.94444	1	81
2691	2017	C3	0	0	0	0	0.0143467	0.193243	0	20.6929	0.112295	2.19722	0.29	0.461843	1.79176	0	81
2459	2017	C3	0	0	0	0	0.134101	0.352429	0	21.0819	0.120089	2.07944	0.363866	0.445637	2.07944	0	81
600559	2017	C1	0	0	0	0	0.0049975	0.142222	1	21.7836	0.407503	2.19722	0.288477	0.537686	2.77259	1	81
600722	2017	C2	0	0	0	0	0.0286337	0.024985	0	20.8976	0.124889	1.94591	0.299859	0.565661	3.09104	1	81
2494	2017	C1	0	0	0	0	0.0014634	0.121574	0	21.7041	0.280791	1.94591	0.313103	0.0840028	2.07944	0	81
2108	2017	C2	0.693147	0.693147	0	0	0	0.285229	0	22.0658	0.160376	2.19722	0.291615	0.427851	2.3979	0	81
600135	2017	C2	0.693147	0	0.693147	10	0	0.39444	0	21.583	0.279432	2.19722	0.341118	0.349902	2.99573	1	81
300137	2017	C4	1.79176	1.09861	1.38629	0	0.054462	0.27996	0	21.4751	0.220323	2.19722	0.138599	0.0279828	2.07944	0	81
300428	2017	C3	0.693147	0	0.693147	0	0.0062608	0.428152	0	20.6125	0.204066	2.19722	0.118812	0.0072645	1.09861	0	81
2049	2017	C3	2.07944	1.09861	1.79176	0	0.0307639	0.327226	0	22.3733	0.321201	1.94591	0.363923	0.472297	2.56495	1	81
300491	2017	C3	1.09861	0	1.09861	0	0	0.279511	0	20.2162	0.284103	2.19722	0.197272	0.0544374	1.09861	0	81
300138	2017	C1	1.79176	1.60944	0.693147	0	0.0134637	0.403045	1	21.7785	0.434726	2.07944	0.185752	0.250516	2.07944	0	81
300446	2017	C2	0	0	0	0	0.0040475	0.361611	0	20.2333	0.077964	2.19722	0.306109	0.0442193	1.09861	1	81
600550	2017	C3	2.07944	1.79176	1.09861	0	0.0075175	0.369696	0	22.9306	0.893923	2.19722	0.334689	0.543401	2.83321	1	81
158	2017	C1	1.38629	1.38629	0	0	0.214343	0.415407	0	23.2719	0.52987	2.3979	0.273201	0.496771	2.89037	1	81
2442	2017	C2	1.60944	0	1.60944	0	0	0.390431	0	21.8123	0.618515	1.94591	0.203954	0.308419	2.07944	0	81
600409	2017	C2	2.48491	1.60944	2.07944	1	0.004926	0.397921	0	23.905	0.55859	2.70805	0.371489	0.598511	2.70805	0	81
600803	2017	C2	4.17439	2.3979	4.00733	0	0.0086393	0.241331	0	23.7939	0.726217	2.07944	0.309663	0.712228	3.17805	0	81
709	2017	C3	3.55535	2.56495	3.13549	1	0	0.216065	0	25.9711	0.749358	2.19722	0.397299	0.646402	3.04452	1	81
2603	2017	C2	0	0	0	0	0.0309922	0.237089	0	22.7885	0.098332	2.07944	0.237646	0.463151	1.94591	0	81
600812	2017	C2	2.19722	1.60944	1.60944	0	0.0182548	0.261094	0	23.5653	0.692122	2.19722	0.215984	0.666295	3.17805	1	81
300107	2017	C2	0	0	0	0	0.0307774	0.182571	0	20.8038	0.0931918	2.19722	0.394654	0.0319253	2.07944	0	81
601633	2017	C3	3.04452	2.48491	2.30259	11	0.0644304	0.40102	0	25.4287	0.554416	1.94591	0.560409	0.872649	1.94591	0	81
600997	2017	C2	0.693147	0	0.693147	0	0.0018649	0.300744	0	23.8368	0.507099	2.19722	0.441181	0.623137	2.63906	1	81
600482	2017	C3	3.17805	2.94444	1.79176	0	0.0081653	0.407608	0	24.5118	0.361949	2.19722	0.262286	0.64205	2.63906	1	81
2342	2017	C3	0	0	0	0	0	0.309324	0	22.1363	0.416538	1.94591	0.200313	0.260935	2.07944	0	81
2282	2017	C3	1.09861	0.693147	0.693147	0	0	0.332477	0	21.5792	0.253379	2.19722	0.113222	0.0245366	2.19722	0	81
856	2017	C3	0	0	0	0	0.0104635	0.279493	0	21.3332	0.802419	1.94591	0.3	0.369548	2.99573	1	81
300368	2017	C3	1.60944	1.09861	1.09861	0	0	0.370151	0	21.2158	0.333468	2.19722	0.350661	0.184908	1.38629	0	81
778	2018	C3	3.04452	2.19722	2.56495	1	0	0.377333	0	24.6714	0.581242	2.19722	0.399613	0.514419	3.09104	1	75
2691	2018	C3	0	0	0	0	0.0081929	0.320417	0	20.7385	0.136479	2.19722	0.301857	0.41493	1.94591	0	75
401	2018	C3	2.63906	0	2.63906	0	0.0152458	0.27645	0	24.8503	0.615594	2.19722	0.3	0.493831	3.13549	1	75
600135	2018	C2	0.693147	0	0.693147	0	0	0.367756	0	21.5806	0.277668	2.19722	0.341118	0.343357	3.04452	1	75
856	2018	C3	1.09861	0.693147	0.693147	0	0.0074344	0.376331	0	21.4517	0.789144	1.94591	0.3	0.33652	3.04452	1	75
600409	2018	C2	2.19722	1.79176	1.38629	1	0.0069466	0.368721	0	23.9555	0.535102	2.63906	0.362028	0.537252	2.77259	0	75
709	2018	C3	3.82864	3.09104	3.21888	1	0	0.253501	0	26.0644	0.717593	2.3979	0.397299	0.676088	3.09104	1	75
600997	2018	C2	0	0	0	0	0.001705	0.262113	0	23.9355	0.494656	2.19722	0.441181	0.636302	2.70805	1	75
600550	2018	C3	3.09104	1.79176	2.83321	0	0.009326	0.298039	0	22.7082	0.866166	2.19722	0.445574	0.593299	2.89037	1	75
2442	2018	C2	0.693147	0.693147	0	0	0	0.385389	0	21.7925	0.565397	1.94591	0.203954	0.322131	2.19722	0	75
300255	2018	C2	0	0	0	0	0.0090767	0.257661	0	22.07	0.343789	1.60944	0.356852	0.263606	2.07944	0	75
300371	2018	C4	0	0	0	0	0.0124882	0.278853	0	20.3786	0.123666	2.19722	0.378783	0.0364348	1.60944	0	75
600812	2018	C2	0.693147	0.693147	0	0	0.0422484	0.243031	0	23.609	0.692354	2.3979	0.215984	0.664285	3.21888	1	75
2603	2018	C2	0	0	0	0	0.0190988	0.243437	0	22.87	0.116108	2.19722	0.237316	0.449182	2.07944	0	75
300491	2018	C3	1.94591	0	1.94591	0	0	0.308485	0	20.0617	0.198171	2.19722	0.198114	0.0580755	1.38629	0	75
300137	2018	C4	2.07944	0.693147	1.94591	0	0.0427062	0.243079	0	21.6277	0.246569	2.19722	0.148627	0.0740451	2.19722	0	75
2459	2018	C3	0	0	0	0	0.137557	0.271577	0	21.1188	0.143955	2.07944	0.363866	0.41741	2.19722	0	75
300138	2018	C1	1.38629	0	1.38629	0	0.025221	0.420635	0	21.9343	0.481641	1.94591	0.191152	0.131645	2.19722	0	75
158	2018	C1	2.07944	1.94591	0.693147	0	0.418901	0.336801	0	23.3725	0.569219	2.3979	0.275457	0.635287	2.94444	1	75
603385	2018	C3	0	0	0	0	0.0105603	0.343425	0	22.2078	0.248913	2.19722	0.171425	0.545806	0.693147	0	75
2282	2018	C3	0	0	0	0	0	0.271195	0	21.6954	0.193515	2.48491	0.117232	0.0392663	2.30259	0	75
2342	2018	C3	0.693147	0	0.693147	1	0	0.315335	0	22.1085	0.395573	1.94591	0.200313	0.263531	2.19722	0	75
600803	2018	C2	4.11087	3.33221	3.52636	0	0.0252469	0.254273	0	23.8809	0.602939	2.19722	0.310388	0.671506	3.21888	0	75
2494	2018	C1	0	0	0	0	0.002227	0.271897	0	21.6644	0.246707	1.94591	0.313103	0.0486769	2.19722	0	75
300446	2018	C2	0	0	0	0	0.0035067	0.318871	0	20.3123	0.0666826	2.19722	0.306109	0.38508	1.38629	1	75
600480	2018	C3	1.09861	0.693147	0.693147	0	0	0.398672	0	23.3091	0.564533	2.19722	0.343952	0.48455	2.77259	1	75
848	2018	C1	0	0	0	0	0	0.0473897	0	21.7681	0.311757	2.19722	0.406841	0.647492	3.09104	0	75
600722	2018	C2	0	0	0	0	0.097191	0.0308745	0	20.9736	0.110852	1.94591	0.299859	0.561792	3.13549	1	75
601633	2018	C3	3.8712	3.63759	2.3979	1	0.0793478	0.395807	0	25.44	0.528726	1.94591	0.560409	0.880654	2.07944	0	75
603938	2018	C2	1.38629	0	1.38629	0	0.002626	0.3467	0	20.8538	0.0697168	1.94591	0.402819	0.0024143	0.693147	0	75
413	2018	C3	3.63759	3.3673	2.30259	0	0.0128812	0.201123	0	25.0079	0.539472	1.94591	0.15969	0.319699	3.13549	0	75
300428	2018	C3	0.693147	0	0.693147	0	0.029374	0.431824	0	22.6085	0.555264	2.19722	0.118812	0.0062702	1.38629	0	75
300107	2018	C2	0	0	0	0	0.0274688	0.309498	0	21.2721	0.0893434	2.19722	0.393853	0.0782737	2.19722	0	75
600559	2018	C1	0	0	0	0	0.0059588	0.178404	0	22.4241	0.49697	2.19722	0.265638	0.62981	2.83321	1	75
300368	2018	C3	1.38629	0	1.38629	0	0	0.315256	0	21.1773	0.427271	2.19722	0.288579	0.281518	1.60944	0	75
2049	2018	C3	2.56495	2.30259	1.38629	0	0.0322635	0.327426	0	22.4683	0.336202	1.94591	0.363923	0.445364	2.63906	1	75
603050	2018	C3	2.70805	2.48491	1.38629	1	0.009808	0.391636	0	21.3868	0.458964	1.94591	0.119842	0.282584	0.693147	0	75
600482	2018	C3	3.71357	3.09104	2.99573	0	0.0094537	0.344446	0	24.77	0.459163	2.19722	0.309083	0.731288	2.70805	1	75
600230	2018	C2	0.693147	0.693147	0	0	0.0177744	0.277665	0	22.2524	0.139578	2.19722	0.462453	0.481313	2.94444	1	75
2108	2018	C2	0	0	0	0	0	0.330966	0	22.3015	0.319645	2.19722	0.298031	0.399986	2.48491	0	75
600230	2019	C2	0	0	0	0	0.0132167	0.107742	0	22.323	0.211633	2.19722	0.462453	0.498615	2.99573	1	65
600480	2019	C3	2.07944	0.693147	1.94591	0	0.116672	0.394329	0	23.3784	0.539243	2.19722	0.383597	0.508941	2.83321	1	65
848	2019	C1	0	0	0	0	0	0.0472525	0	21.8564	0.346	2.19722	0.406841	0.610917	3.13549	0	65
2108	2019	C2	0	0	0	0	0	0.279055	0	22.2826	0.293051	2.19722	0.298031	0.369652	2.56495	0	65
600803	2019	C2	4.09434	3.13549	3.63759	2	0.0430847	0.314115	0	23.9159	0.58413	2.19722	0.330377	0.679583	3.2581	0	65
778	2019	C3	3.33221	1.94591	3.09104	0	0	0.324405	0	24.6265	0.548986	2.07944	0.399613	0.511757	3.13549	1	65
603938	2019	C2	1.09861	0.693147	0.693147	0	0.0007054	0.368046	0	20.9731	0.0940147	1.94591	0.402819	0.0300742	1.09861	0	65
2459	2019	C3	4.40672	3.7612	3.68888	0	0.0223046	0.372577	0	24.0741	0.709237	2.19722	0.597147	0.379321	2.30259	0	65
2282	2019	C3	0	0	0	0	0	0.354596	0	21.7313	0.182321	2.19722	0.117232	0.0492417	2.3979	0	65
2049	2019	C3	2.07944	1.60944	1.38629	0	0.0325191	0.343413	0	22.6382	0.382188	1.94591	0.363923	0.455736	2.70805	1	65
603156	2019	C1	0	0	0	0	0.0033744	0.199353	0	23.4386	0.178473	2.19722	0.211497	0.0246851	0.693147	0	65
600812	2019	C2	1.79176	0.693147	1.60944	0	0.0350285	0.24194	0	23.6433	0.696672	2.3979	0.215984	0.734183	3.2581	1	65
300428	2019	C3	1.38629	0.693147	1.09861	0	0.0363777	0.426612	0	22.6479	0.438124	2.19722	0.394163	0.100209	1.60944	0	65
600135	2019	C2	1.09861	1.09861	0	0	0	0.3948	0	21.8111	0.250136	2.19722	0.50704	0.35008	3.09104	1	65
300107	2019	C2	0.693147	0	0.693147	0	0.0085664	0.265072	0	21.3435	0.0595511	2.19722	0.392588	0.0121879	2.30259	0	65
413	2019	C3	2.99573	2.3979	2.30259	0	0.0200429	0.288944	0	24.9393	0.534897	1.94591	0.15969	0.252105	3.17805	0	65
709	2019	C3	3.78419	3.17805	3.04452	0	0	0.263336	0	26.0796	0.722388	2.3979	0.397299	0.677225	3.13549	1	65
2494	2019	C1	0	0	0	0	0.0029566	0.279077	0	21.6544	0.255568	1.94591	0.313103	0.0327749	2.30259	0	65
603050	2019	C3	2.83321	2.83321	0	4	0	0.362314	0	21.5963	0.52823	1.94591	0.119857	0.120569	1.09861	0	65
2342	2019	C3	0	0	0	0	0	0.283032	0	22.1123	0.394053	1.94591	0.200313	0.256007	2.30259	0	65
600482	2019	C3	3.91202	3.55535	2.77259	0	0.0113677	0.345523	0	24.7489	0.347135	1.94591	0.315115	0.750685	2.77259	1	65
600550	2019	C3	3.43399	2.48491	2.99573	0	0.0411051	0.340726	0	22.6314	0.883803	2.19722	0.445574	0.58945	2.94444	1	65
300255	2019	C2	0	0	0	0	0.0084954	0.218542	0	22.0951	0.309522	1.60944	0.356852	0.231738	2.19722	0	65
603385	2019	C3	0.693147	0	0.693147	0	0.0886209	0.360863	0	22.2858	0.255909	2.19722	0.171425	0.582737	1.09861	0	65
601633	2019	C3	4.41884	4.02535	3.33221	5	0.0717755	0.386573	0	25.4515	0.519001	1.94591	0.560409	0.879619	2.19722	0	65
600559	2019	C1	0	0	0	0	0.0249228	0.221788	0	22.5596	0.474909	2.19722	0.256321	0.50231	2.89037	1	65
2603	2019	C2	0	0	0	0	0.0196284	0.274741	0	22.9282	0.123145	2.19722	0.312589	0.449233	2.19722	0	65
2691	2019	C3	0	0	0	0	0.0072361	0.337588	0	20.8227	0.19215	2.19722	0.314708	0.415534	2.07944	0	65
300491	2019	C3	1.38629	0.693147	1.09861	0	0.0151311	0.312711	0	20.5726	0.21343	2.07944	0.17888	0.0131457	1.60944	0	65
600722	2019	C2	1.09861	0.693147	0.693147	0	0.0883752	0.135354	0	20.9255	0.088733	2.19722	0.199959	0.560422	3.17805	1	65
300138	2019	C1	1.38629	1.09861	0.693147	1	0.0183119	0.390741	0	22.2289	0.613702	1.79176	0.191839	0.0393484	2.30259	0	65
300137	2019	C4	0.693147	0.693147	0	0	0.020181	0.283973	0	21.6524	0.170746	2.19722	0.148627	0.0319839	2.30259	0	65
600409	2019	C2	2.70805	1.79176	2.30259	0	0.0099588	0.338319	0	23.9343	0.514534	2.63906	0.362028	0.568752	2.83321	0	65
300371	2019	C4	0	0	0	0	0.0111588	0.301781	0	20.5334	0.135315	2.19722	0.379184	0.0294715	1.79176	0	65
856	2019	C3	1.09861	0.693147	0.693147	0	0.0053386	0.275989	0	21.5589	0.804702	1.94591	0.3	0.308873	3.09104	1	65
300368	2019	C3	0.693147	0	0.693147	0	0.0220189	0.351319	0	21.3977	0.50891	2.19722	0.29928	0.46896	1.79176	1	65
300446	2019	C2	0	0	0	0	0.0016445	0.304891	0	20.4223	0.0655537	2.19722	0.306109	0.335753	1.60944	1	65
600997	2019	C2	1.09861	0.693147	0.693147	0	0.0035918	0.28351	0	23.9212	0.449464	2.19722	0.441181	0.60917	2.77259	1	65
401	2019	C3	3.80666	2.83321	3.3673	0	0.0115413	0.29112	0	24.8298	0.525172	2.07944	0.3	0.500012	3.17805	1	65
2442	2019	C2	0.693147	0	0.693147	0	0	0.315553	0	21.7025	0.535317	1.94591	0.203954	0.165523	2.30259	0	65
300138	2020	C1	1.38629	0	1.38629	0	0.007956	0.305801	0	22.2611	0.557515	1.79176	0.188725	0.151807	2.3979	0	57
848	2020	C1	0	0	0	0	0	0.0555725	0	21.8524	0.276384	2.07944	0.406841	0.553525	3.17805	0	57
600997	2020	C2	1.79176	1.09861	1.38629	0	0.0039114	0.306762	0	24.0322	0.479831	2.19722	0.461181	0.71236	2.83321	1	57
600135	2020	C2	0.693147	0.693147	0	0	0	0.406587	0	21.8804	0.18523	2.19722	0.456847	0.350093	3.13549	1	57
413	2020	C3	1.60944	0.693147	1.38629	0	0.0058253	0.174125	0	24.895	0.558631	1.94591	0.15969	0.194934	3.21888	0	57
600812	2020	C2	1.79176	0.693147	1.60944	1	0.0148759	0.286809	0	23.8985	0.705179	2.30259	0.253299	0.668636	3.29584	1	57
401	2020	C3	3.29584	2.3979	2.83321	0	0.0099108	0.280469	0	24.7999	0.454608	1.94591	0.3	0.478256	3.21888	1	57
778	2020	C3	3.66356	2.94444	3.04452	0	0	0.371189	0	24.6971	0.545879	2.07944	0.399613	0.483475	3.17805	1	57
600550	2020	C3	3.17805	2.30259	2.70805	0	0.0430433	0.29361	0	22.4533	0.865759	2.07944	0.445574	0.588523	2.99573	1	57
856	2020	C3	0	0	0	0	0.007677	0.422528	0	21.6346	0.823262	1.94591	0.3	0.304394	3.13549	1	57
2960	2020	C3	2.56495	1.38629	2.30259	0	0.0548368	0.307364	0	22.1921	0.285516	1.94591	0.373002	0.201536	0.693147	0	57
603938	2020	C2	0.693147	0	0.693147	0	0.0537489	0.224437	0	21.1472	0.184127	1.94591	0.402819	0.27524	1.38629	0	57
601633	2020	C3	5.01063	4.76217	3.52636	9	0.12486	0.380028	0	25.7603	0.627678	1.94591	0.557435	0.880482	2.30259	0	57
600559	2020	C1	1.09861	0.693147	0.693147	0	0.0159048	0.24085	0	22.5897	0.463095	2.19722	0.256321	0.385414	2.94444	1	57
300255	2020	C2	0	0	0	0	0.0077196	0.246399	0	22.2433	0.37601	1.60944	0.356852	0.231778	2.30259	0	57
600803	2020	C2	3.97029	3.21888	3.3673	1	0.0753164	0.245275	0	25.4194	0.677953	2.48491	0.527168	0.76703	3.29584	0	57
603050	2020	C3	2.94444	2.70805	1.60944	10	0.0077885	0.393343	0	21.8216	0.588817	1.94591	0.110671	0.0313118	1.38629	0	57
603156	2020	C1	0.693147	0	0.693147	0	0.0244825	0.267735	0	23.4357	0.214273	2.19722	0.211497	0.0391547	1.09861	0	57
2603	2020	C2	0.693147	0.693147	0	0	0.0242762	0.318682	0	23.165	0.223539	2.19722	0.312589	0.430067	2.30259	0	57
300107	2020	C2	1.09861	0.693147	0.693147	0	0.0020433	0.219749	0	21.1913	0.0724888	2.19722	0.391417	0.052525	2.3979	0	57
300368	2020	C3	0	0	0	0	0.0399534	0.254513	1	21.9861	0.710505	2.19722	0.289281	0.411859	1.94591	1	57
603385	2020	C3	1.79176	1.09861	1.38629	0	0.107653	0.37377	0	22.4549	0.319346	2.19722	0.176379	0.399282	1.38629	0	57
600409	2020	C2	2.30259	1.79176	1.60944	0	0.0087639	0.398557	0	23.9135	0.487683	2.63906	0.362028	0.662122	2.89037	0	57
2494	2020	C1	0.693147	0	0.693147	0	0.0088658	0.24215	0	21.4687	0.274504	1.94591	0.313103	0.0604473	2.3979	0	57
300765	2020	C1	0	0	0	0	0	0.243753	0	21.8067	0.0906978	2.19722	0.728824	0.0258682	0.693147	0	57
300428	2020	C3	1.94591	0.693147	1.79176	0	0.040526	0.373585	0	23.1478	0.589046	2.19722	0.394163	0.118316	1.79176	0	57
2442	2020	C2	0	0	0	0	0	0.20786	0	21.6464	0.477706	2.19722	0.203954	0.156605	2.3979	0	57
300137	2020	C4	2.56495	0.693147	2.48491	0	0.013571	0.277705	0	21.6544	0.170629	2.19722	0.148627	0.0419147	2.3979	0	57
600722	2020	C2	0	0	0	0	0.0782899	0.114207	0	20.9382	0.0916611	2.19722	0.360517	0.560422	3.21888	1	57
600230	2020	C2	0	0	0	1	0.0162766	0.133435	0	22.5753	0.386233	1.94591	0.462453	0.49208	3.04452	1	57
709	2020	C3	3.46574	2.89037	2.70805	1	0	0.227254	0	26.209	0.749499	2.3979	0.397299	0.702211	3.17805	1	57
2342	2020	C3	0.693147	0	0.693147	0	0	0.297173	0	22.1223	0.392759	1.94591	0.200333	0.26141	2.3979	0	57
300491	2020	C3	2.48491	2.19722	1.38629	0	0.066521	0.297955	0	20.6504	0.252386	2.07944	0.17888	0.0072449	1.79176	0	57
2691	2020	C3	0	0	0	0	0.0097132	0.341228	0	20.7683	0.164556	2.19722	0.32	0.374612	2.19722	0	57
600480	2020	C3	2.07944	1.09861	1.79176	0	0.138734	0.413791	0	23.4964	0.573526	2.19722	0.334701	0.554502	2.89037	1	57
2459	2020	C3	4.30406	3.58352	3.66356	0	0.0206578	0.306713	0	24.3422	0.602126	2.19722	0.502201	0.703188	2.3979	0	57
2282	2020	C3	0.693147	0	0.693147	0	0	0.372269	0	21.9748	0.215212	2.19722	0.104552	0.0003189	2.48491	0	57
2049	2020	C3	2.56495	2.30259	1.38629	0	0.0089689	0.355642	0	22.7551	0.34865	1.94591	0.323923	0.673921	2.77259	1	57
600482	2020	C3	4.12713	3.71357	3.09104	0	0.0115615	0.35	0	24.7965	0.377799	2.3979	0.260834	0.549073	2.83321	1	57
2108	2020	C2	0.693147	0	0.693147	0	0	0.342484	0	22.3217	0.276258	2.19722	0.298031	0.371267	2.63906	0	57
300371	2020	C4	0	0	0	0	0.0128168	0.36505	0	20.6577	0.130995	2.19722	0.379331	0.0249037	1.94591	0	57
600722	2021	C2	0.693147	0	0.693147	0	0.31215	0.200955	0	21.0171	0.10893	2.19722	0.360517	0.561861	3.2581	1	62
2342	2021	C3	0	0	0	0	0	0.36182	0	22.1655	0.413567	2.07944	0.200333	0.324025	2.48491	0	62
300368	2021	C3	0	0	0	0	0	0.262282	0	22.0178	0.736531	2.19722	0.289281	0.307539	2.07944	1	62
778	2021	C3	2.56495	2.07944	1.79176	0	0	0.307071	0	24.7007	0.506583	1.94591	0.399613	0.481884	3.21888	1	62
2691	2021	C3	0	0	0	0	0.0101694	0.304485	0	20.8378	0.206475	2.19722	0.333714	0.316954	2.30259	0	62
600997	2021	C2	0	0	0	0	0	0.27664	0	24.1151	0.475453	2.19722	0.461181	0.691969	2.89037	1	62
709	2021	C3	3.29584	2.70805	2.56495	0	0	0.250272	0	26.2181	0.749848	2.3979	0.397299	0.685368	3.21888	1	62
600550	2021	C3	3.33221	2.77259	2.56495	2	0.0446476	0.303478	0	22.4727	0.858802	2.19722	0.445574	0.652014	3.04452	1	62
300138	2021	C1	1.09861	0.693147	0.693147	1	0	0.304445	0	22.5075	0.53261	1.79176	0.184311	0.178494	2.48491	0	62
300847	2021	C3	0	0	0	0	0.0281737	0.333978	0	21.0046	0.11104	2.19722	0.268928	0.477222	0.693147	1	62
413	2021	C3	2.70805	2.07944	2.07944	5	0.0053008	0.360407	0	24.8582	0.586016	1.94591	0.15969	0.191523	3.2581	0	62
2960	2021	C3	1.94591	0.693147	1.79176	0	0.0937009	0.304113	0	22.4611	0.345184	1.94591	0.368503	0.415486	1.09861	0	62
300922	2021	C4	0	0	0	0	0.0059951	0.0897501	0	20.6496	0.0552262	2.19722	0.346903	0.243953	0.693147	0	62
300255	2021	C2	0	0	0	0	0.0061204	0.261491	0	22.37	0.408052	1.79176	0.356852	0.21866	2.3979	0	62
300137	2021	C4	2.89037	1.60944	2.63906	0	0	0.293506	0	21.6415	0.152779	2.19722	0.125892	0.024134	2.48491	0	62
603156	2021	C1	0	0	0	0	0.0230698	0.0974497	0	23.4886	0.215285	2.19722	0.211497	0.215139	1.38629	0	62
300869	2021	C3	1.38629	0.693147	1.09861	0	0.0124898	0.36481	0	21.749	0.347427	1.94591	0.468369	0.0951958	0.693147	0	62
300491	2021	C3	3.17805	2.70805	2.30259	1	0.0176521	0.363335	0	20.9692	0.242203	1.94591	0.165791	0.0150605	1.94591	0	62
603385	2021	C3	2.19722	0.693147	2.07944	0	0	0.378681	0	22.5685	0.360008	2.19722	0.174205	0.413018	1.60944	0	62
2108	2021	C2	0.693147	0	0.693147	0	0	0.242586	0	22.4304	0.307025	2.19722	0.298031	0.529176	2.70805	0	62
600965	2021	C1	0	0	0	0	0.0488983	0.280185	0	21.7057	0.194061	1.79176	0.355072	0.458514	2.89037	0	62
856	2021	C3	1.09861	0	1.09861	0	0.0216055	0.400929	0	21.4068	0.794464	1.79176	0.3	0.32359	3.17805	1	62
2494	2021	C1	0	0	0	0	0.005832	0.169696	0	21.3715	0.192655	1.94591	0.313103	0.0353263	2.48491	0	62
600230	2021	C2	0.693147	0	0.693147	0	0.0306799	0.111956	0	22.6907	0.426769	1.94591	0.455015	0.46259	3.09104	1	62
300107	2021	C2	0.693147	0	0.693147	0	0.0018535	0.179883	0	21.1875	0.0930855	2.19722	0.391076	0.0752887	2.48491	0	62
603938	2021	C2	0	0	0	0	0.0466511	0.239982	0	21.5656	0.317785	1.94591	0.393086	0.273398	1.60944	0	62
2282	2021	C3	0	0	0	0	0	0.402621	0	22.0789	0.122595	2.19722	0.094342	0.193846	2.56495	0	62
2459	2021	C3	4.06044	3.52636	3.21888	0	0	0.305568	0	24.7658	0.706543	2.19722	0.500926	0.711281	2.48491	0	62
600812	2021	C2	1.09861	0	1.09861	0	0.0121708	0.278602	0	23.9393	0.718522	2.19722	0.240761	0.647877	3.33221	1	62
401	2021	C3	3.89182	2.77259	3.52636	0	0.0216901	0.237868	0	24.8231	0.440104	2.19722	0.475329	0.481471	3.2581	1	62
603050	2021	C3	2.3979	2.3979	0	10	0.0092718	0.381235	0	22.0587	0.658351	1.94591	0.110671	0.0334069	1.60944	0	62
838163	2021	C2	0	0	0	0	0.0006468	0.333365	0	19.9748	0.172391	2.19722	0.648024	0.104469	0.693147	0	62
300428	2021	C3	1.79176	0.693147	1.60944	0	0.0436983	0.364045	0	23.3895	0.632657	1.94591	0.369543	0.172934	1.94591	0	62
848	2021	C1	0	0	0	0	0	0.16313	0	21.9784	0.318178	2.19722	0.406841	0.59548	3.21888	0	62
600559	2021	C1	0	0	0	0	0	0.24048	0	22.7521	0.51026	2.19722	0.246994	0.400877	2.99573	1	62
600409	2021	C2	2.63906	1.79176	2.19722	0	0.0107396	0.355533	0	23.9809	0.470161	2.56495	0.354929	0.517408	2.94444	0	62
2442	2021	C2	0.693147	0.693147	0	1	0.0042933	0.29908	0	21.7513	0.460984	2.19722	0.199458	0.151701	2.48491	0	62
300371	2021	C4	0	0	0	0	0.0681393	0.355133	0	20.8119	0.142558	2.19722	0.379503	0.0363654	2.07944	0	62
600480	2021	C3	2.19722	1.09861	1.94591	0	0.13666	0.411731	0	23.5361	0.599687	1.79176	0.335524	0.53168	2.94444	1	62
2603	2021	C2	0	0	0	0	0.0136202	0.287836	0	23.2809	0.296995	2.19722	0.315302	0.437176	2.3979	0	62
2049	2021	C3	2.77259	2.63906	1.09861	0	0.0176073	0.338456	0	23.1736	0.370969	1.94591	0.323913	0.703185	2.83321	1	62
300765	2021	C1	1.09861	0	1.09861	0	0.0082856	0.23948	0	21.8944	0.0822864	2.19722	0.739844	0.0945743	1.09861	0	62
830964	2021	C2	0	0	0	0	0	0.356554	0	20.7505	0.182256	2.19722	0.332954	0.199161	0.693147	0	62
600482	2021	C3	4.20469	3.80666	3.13549	0	0.0057317	0.337545	0	24.8505	0.403259	2.3979	0.260833	0.753043	2.89037	1	62
600135	2021	C2	1.60944	1.60944	0	1	0	0.353987	0	21.9268	0.208251	2.19722	0.456847	0.404003	3.17805	1	62
601633	2021	C3	5.3799	4.91998	4.39445	23	0.121009	0.37157	0	25.8904	0.645806	1.94591	0.553828	0.874684	2.3979	0	62
600408	2005	C2	0	0	0	0	0.0023202	0.02506	0	21.9887	0.679169	2.19722	0.423043	0.113192	1.09861	0
755	2005	C2	0	0	0	0	0.0347792	0.021697	0	21.7376	0.563687	2.48491	0.472302	0.0774434	2.19722	1
831	2005	C3	0	0	0	0	0.0200482	0.0231673	0	22.2273	0.763438	2.19722	0.501488	0.0680829	2.07944	1
600351	2005	C2	0	0	0	0	0.0075548	0.0261069	0	20.8497	0.687722	2.3979	0.238348	0.266747	1.38629	1
737	2005	C2	0	0	0	0	0	0.130795	0	22.0294	0.557759	2.19722	0.44649	0.0030437	2.19722	1
825	2005	C3	0	0	0	0	0.0009759	0.166407	0	23.1951	0.499665	2.19722	0.547005	0.155122	2.07944	1
600740	2005	C2	0.693147	0.693147	0	0	0	0.0301592	0	21.779	0.6437	2.19722	0.34149	0.0404446	2.30259	1
795	2005	C3	0	0	0	0	0.02697	0.108806	0	21.2696	0.552196	2.3979	0.393004	0.0059483	2.19722	0
600809	2005	C1	0	0	0	0	0.185493	0.0339347	0	21.0119	0.252959	2.3979	0.738956	0.323464	2.48491	1
600351	2006	C2	0	0	0	0	0.0408767	0.132697	0	20.7335	0.668867	2.3979	0.200749	0.0135146	1.60944	1
831	2006	C3	0	0	0	0	0.0157955	0.0226113	0	21.9032	0.664611	1.94591	0.385711	0.29345	2.19722	1
737	2006	C2	0	0	0	0	0	0.0848811	0	22.0261	0.549578	2.19722	0.313655	0.001425	2.30259	1
795	2006	C3	0	0	0	0	0	0.073392	0	21.1142	0.728751	2.19722	0.306701	0.0337883	2.30259	0
600740	2006	C2	0	0	0	0	0	0.0281502	0	21.8726	0.671084	2.19722	0.268344	0.237633	2.3979	1
600408	2006	C2	0	0	0	0	0.007734	0.0308241	0	21.9763	0.638602	2.19722	0.423043	0.113705	1.38629	0
600495	2006	C3	0	0	0	0	1	0.0541659	0	20.4702	0.39327	2.48491	0.456078	0.421807	1.09861	1
600281	2006	C2	0	0	0	0	0	0.025539	0	21.8382	0.584788	2.19722	0.506473	0.000649	1.94591	1
600809	2006	C1	0	0	0	0	0.169316	0.0412878	0	21.2282	0.272275	2.3979	0.69974	0.693384	2.56495	1
825	2006	C3	1.09861	0.693147	0.693147	0	0.0006819	0.184701	0	24.4325	0.659872	2.19722	0.705346	0.692674	2.19722	1
755	2006	C2	0	0	0	0	0.0347656	0.0262573	0	21.9598	0.612206	2.48491	0.349383	0.0890631	2.30259	1
825	2007	C3	1.38629	0.693147	1.09861	0	0.0001133	0.191937	0	24.7779	0.693792	2.30259	0.705346	0.376887	2.30259	1	46
600809	2007	C1	0	0	0	0	0.847772	0.0423517	0	21.358	0.256781	2.3979	0.69974	0.550962	2.63906	1	46
600740	2007	C2	0	0	0	1	0	0.0340431	0	22.1304	0.48476	2.19722	0.192447	0.258262	2.48491	1	46
795	2007	C3	0	0	0	0	0	0.113692	0	21.2459	0.75497	2.19722	0.294798	0.0337883	2.3979	0	46
600281	2007	C2	0	0	0	0	0	0.0395234	0	21.9368	0.582302	2.19722	0.506473	0.0598292	2.07944	1	46
600351	2007	C2	0	0	0	0	0.005313	0.0381554	0	20.795	0.64621	2.3979	0.200749	0.385527	1.79176	1	46
737	2007	C2	0	0	0	0	0.0019237	0.14202	0	22.0732	0.561778	2.19722	0.264271	0.0650187	2.3979	1	46
600495	2007	C3	0	0	0	0	1	0.0519725	0	20.6005	0.398844	2.70805	0.456078	0.234902	1.38629	1	46
831	2007	C3	0	0	0	0	0.0238722	0.0343979	0	21.9373	0.565689	2.19722	0.355564	0.371288	2.30259	1	46
755	2007	C2	0.693147	0	0.693147	0	0.0477492	0.142762	0	22.157	0.474123	2.56495	0.277908	0.720965	2.3979	1	46
600408	2007	C2	0	0	0	0	0.0051698	0.0360847	0	22.3028	0.454767	2.19722	0.37242	0.407571	1.60944	0	46
755	2008	C2	0	0	0	0	0.0147145	0.0243258	0	22.1899	0.499436	2.56495	0.277908	0.360606	2.48491	1	59
600495	2008	C3	0	0	0	0	1	0.157261	0	20.8334	0.461937	2.70805	0.456078	0.274107	1.60944	1	59
600281	2008	C2	0	0	0	0	0	0.0427877	0	22.0473	0.62216	2.07944	0.506473	0.0372668	2.19722	1	59
737	2008	C2	0	0	0	0	2.24e-05	0.120587	0	22.1315	0.589952	2.19722	0.264271	0.132601	2.48491	1	59
600809	2008	C1	0	0	0	0	0.0538104	0.0316866	0	21.4725	0.24958	2.3979	0.69974	0.56151	2.70805	1	59
831	2008	C3	0	0	0	0	0.0026881	0.0300899	0	21.8843	0.702764	2.19722	0.345079	0.153927	2.3979	1	59
600740	2008	C2	0	0	0	0	0	0.0415614	0	22.4461	0.666056	2.19722	0.192447	0.162069	2.56495	1	59
795	2008	C3	0	0	0	0	0.220789	0.124608	0	21.076	0.842777	2.19722	0.306701	0.0034418	2.48491	0	59
825	2008	C3	2.48491	1.38629	2.19722	0	0.505782	0.181619	0	24.8995	0.673131	2.3979	0.642385	0.172715	2.3979	1	59
600351	2008	C2	0	0	0	0	0.008651	0.14676	0	21.2386	0.504067	2.19722	0.16889	0.539291	1.94591	1	59
600408	2008	C2	0.693147	0	0.693147	0	0.003129	0.115407	0	22.3897	0.540693	2.19722	0.37242	0.0614719	1.79176	0	59
600809	2009	C1	0	0	0	0	0.0434282	0.0374973	0	21.643	0.285597	2.30259	0.69974	0.873632	2.77259	1	51
600281	2009	C2	0	0	0	0	0	0.1316	0	22.0813	0.699584	2.19722	0.508939	0.545677	2.30259	1	51
795	2009	C3	0	0	0	0	0.199438	0.0971311	0	21.0672	0.833282	2.19722	0.30995	0.148932	2.56495	0	51
755	2009	C2	0	0	0	0	0.0133657	0.0194693	0	22.2524	0.529409	2.56495	0.277908	0.487478	2.56495	1	51
600740	2009	C2	0.693147	0.693147	0	0	0	0.131943	0	22.5275	0.814502	2.19722	0.192447	0.210101	2.63906	1	51
600351	2009	C2	0	0	0	0	0.0069776	0.126161	0	21.5164	0.593037	2.19722	0.16889	0.405473	2.07944	1	51
831	2009	C3	0	0	0	0	0.0125792	0.0256944	0	21.5397	0.878914	1.94591	0.299	0.135742	2.48491	1	51
600495	2009	C3	0	0	0	0	1	0.138756	0	21.4222	0.329309	2.70805	0.310494	0.649884	1.79176	1	51
825	2009	C3	2.48491	1.79176	1.94591	1	0.481666	0.171651	0	24.8431	0.646927	2.3979	0.642385	0.385914	2.48491	1	51
737	2009	C2	0	0	0	0	0.0003415	0.0237607	0	22.0394	0.734477	2.19722	0.264271	0.32371	2.56495	1	51
600408	2009	C2	0.693147	0	0.693147	0	0.0020039	0.116555	0	22.6216	0.558313	2.19722	0.313605	0.0883631	1.94591	0	51
[truncated: 20,221 more rows]
